# Supplementary material for: N,N′-(Propane-1,3-di­yl)dibenzo­thio­amide
Source: Acta Crystallogr Sect E Struct Rep Online. 2014 May 3;70(Pt 6):o639. doi: 10.1107/S160053681400974X (PMC4051009; doi:10.1107/S160053681400974X)
Supplement: Supplementary file 1 [file e-70-0o639-sup1.cif]

##############################################################################
#                                                                            #
# This CIF contains the data in a paper accepted for publication in          #
# Acta Crystallographica Section E. It conforms to the requirements of       #
# Notes for Authors for Acta Crystallographica Section E, and has been       #
# peer reviewed under the auspices of the IUCr Commission on Journals.       #
#                                                                            #
# Full details of the Crystallographic Information File format               #
# are given in the paper "The Crystallographic Information File (CIF):       #
# a New Standard Archive File for Crystallography" by S. R. Hall, F. H.      #
# Allen and I. D. Brown [Acta Cryst. (1991), A47, 655-685].                  #
#                                                                            #
# The current version of the core CIF dictionary is obtainable from          #
# ftp://ftp.iucr.org/pub/cif_core.dic.                                       #
#                                                                            #
# Software is freely available for graphical display of the structure(s)     #
# in this CIF. For information consult the CIF software page                 #
# http://www.iucr.org/resources/cif/software.                                #
#                                                                            #
# This file may be used for bona fide research purposes within the           #
# scientific community so long as proper attribution is given to the journal # 
# article from which it was obtained.                                        #
#                                                                            #
##############################################################################
data_global
_journal_date_recd_electronic     2014-04-05
_journal_date_accepted     2014-04-30
_journal_name_full     'Acta Crystallographica, Section E'
_journal_year     2014
_journal_volume     70
_journal_issue      6
_journal_page_first     o639
_journal_page_last     o639
_journal_paper_category     QO
_journal_paper_doi     10.1107/S160053681400974X
_journal_coeditor_code     BV2233
_publ_contact_author_name     'Yuji Sasanuma'
_publ_contact_author_address
;
Department of Applied Chemistry and
Biotechnology, Chiba University, 1-33
Yayoi-cho, Inage-ku, Chiba 263-8522, Japan
;
_publ_contact_author_email     'sasanuma@faculty.chiba-u.jp'
_publ_contact_author_fax     '+81 43 290 3394'
_publ_contact_author_phone     '+81 43 290 3394'
_publ_section_title
;
<i>N</i>,<i>N</i>'-(Propane-1,3-diyl)dibenzothioamide
;
_publ_section_title_footnote     .
loop_
    _publ_author_name
    _publ_author_address
    'Masayuki Nagasawa'
;
Department of Applied Chemistry and Biotechnology, Chiba University,
1-33 Yayoi-cho, Inage-ku, Chiba 263-8522, Japan
;
    'Yuji Sasanuma'
;
Department of Applied Chemistry and Biotechnology, Chiba University,
1-33 Yayoi-cho, Inage-ku, Chiba 263-8522, Japan
;
    'Hyuma Masu'
;
Center for Analytical Instrumentation, Chiba University, 1-33 Yayoi-cho,
Inage-ku, Chiba 263-8522, Japan
;
data_I
_database_code_depnum_ccdc_archive 'CCDC 1000286'
_chemical_name_systematic
;
<i>N</i>,<i>N</i>'-(Propane-1,3-diyl)dibenzothioamide
;
_chemical_name_common     3DBNS
_chemical_formula_moiety     'C17 H18 N2 S2'
_chemical_formula_sum     'C17 H18 N2 S2'
_chemical_formula_iupac     'C17 H18 N2 S2'
_chemical_formula_weight     314.45
_chemical_melting_point     ?
_space_group_crystal_system     orthorhombic
_space_group_name_H-M_alt     'P b c a'
_space_group_name_Hall     '-P 2ac 2ab'
loop_
    _space_group_symop_operation_xyz
    'x, y, z'
    '-x+1/2, -y, z+1/2'
    '-x, y+1/2, -z+1/2'
    'x+1/2, -y+1/2, -z'
    '-x, -y, -z'
    'x-1/2, y, -z-1/2'
    'x, -y-1/2, z-1/2'
    '-x-1/2, y-1/2, z'
_cell_length_a     8.36521(9)
_cell_length_b     14.13395(14)
_cell_length_c     26.9223(3)
_cell_angle_alpha     90
_cell_angle_beta     90
_cell_angle_gamma     90
_cell_volume     3183.12(6)
_cell_formula_units_Z     8
_cell_measurement_reflns_used     ?
_cell_measurement_theta_min     ?
_cell_measurement_theta_max     ?
_cell_measurement_temperature     223
_exptl_crystal_description     prismatic
_exptl_crystal_colour     yellow
_exptl_crystal_size_max     0.300
_exptl_crystal_size_mid     0.200
_exptl_crystal_size_min     0.100
_exptl_crystal_density_diffrn     1.312
_exptl_crystal_density_meas     ?
_exptl_crystal_density_method     'not measured'
_exptl_crystal_F_000     1328
_exptl_absorpt_coefficient_mu     2.972
_exptl_absorpt_correction_type     multi-scan
_exptl_absorpt_process_details     '(SADABS; Bruker, 2001)'
_exptl_absorpt_correction_T_min     0.47
_exptl_absorpt_correction_T_max     0.76
_exptl_special_details
;
<i>SADABS</i> (Sheldrick 1996)
;
_diffrn_ambient_temperature     223
_diffrn_radiation_type     CuK\a
_diffrn_radiation_wavelength     1.54178
_diffrn_radiation_monochromator     'Bruker Helios multilayer mirror'
_diffrn_measurement_device_type     'Bruker APEXII Ultra CCD area-detector'
_diffrn_measurement_method     'Phi and Omega scans'
_diffrn_detector_area_resol_mean     ?
_diffrn_reflns_number     12276
_diffrn_reflns_av_R_equivalents     0.0180
_diffrn_reflns_theta_min     3.28
_diffrn_reflns_theta_max     68.272
_diffrn_reflns_theta_full     67.679
_diffrn_measured_fraction_theta_max     0.989
_diffrn_measured_fraction_theta_full     0.990
_diffrn_reflns_limit_h_min     -9
_diffrn_reflns_limit_h_max     10
_diffrn_reflns_limit_k_min     -16
_diffrn_reflns_limit_k_max     17
_diffrn_reflns_limit_l_min     -32
_diffrn_reflns_limit_l_max     32
_refine_special_details
;
Refinement of <i>F</i>^2^ was performed with all reflections. The weighted
<i>R</i>-factor (<i>wR</i>) and goodness of fit (<i>S</i>) are based on
<i>F</i>^2^, while the <i>R</i>-factor on <i>F</i>. The threshold expression
of <i>F</i>^2^ > 2.0 \s(<i>F</i>^2^) was used only for calculating
<i>R</i>-factor.
;
_reflns_number_total     2882
_reflns_number_gt     2736
_reflns_threshold_expression     I>2\s(I)
_refine_ls_structure_factor_coef     Fsqd
_refine_ls_matrix_type     full
_refine_ls_R_factor_all     0.0327
_refine_ls_R_factor_gt     0.0316
_refine_ls_wR_factor_gt     0.0843
_refine_ls_wR_factor_ref     0.0853
_refine_ls_goodness_of_fit_ref     1.054
_refine_ls_restrained_S_all     1.054
_refine_ls_number_reflns     2882
_refine_ls_number_parameters     190
_refine_ls_number_restraints     0
_refine_ls_hydrogen_treatment     constr
_refine_ls_weighting_scheme     calc
_refine_ls_weighting_details
              'w=1/[\s^2^(Fo^2^)+(0.0498P)^2^+1.0464P] where P=(Fo^2^+2Fc^2^)/3'
_atom_sites_solution_hydrogens     geom
_atom_sites_solution_primary     direct
_atom_sites_solution_secondary     difmap
_refine_ls_shift/su_max     0.001
_refine_ls_shift/su_mean     0.000
_refine_diff_density_max     0.262
_refine_diff_density_min     -0.312
_refine_ls_extinction_method     none
_refine_ls_extinction_coef     ?
loop_
    _atom_type_symbol
    _atom_type_description
    _atom_type_scat_dispersion_real
    _atom_type_scat_dispersion_imag
    _atom_type_scat_source
    C C 0.0181 0.0091 'International Tables Vol C Tables 4.2.6.8 and 6.1.1.4'
    H H 0.0000 0.0000 'International Tables Vol C Tables 4.2.6.8 and 6.1.1.4'
    N N 0.0311 0.0180 'International Tables Vol C Tables 4.2.6.8 and 6.1.1.4'
    S S 0.3331 0.5567 'International Tables Vol C Tables 4.2.6.8 and 6.1.1.4'
_computing_data_collection     'APEX2 (Bruker, 2007)'
_computing_cell_refinement     'SAINT (Bruker, 2007)'
_computing_data_reduction     'SAINT (Bruker, 2007)'
_computing_structure_solution     'SHELXS2013 (Sheldrick, 2008)'
_computing_structure_refinement     'SHELXL2013 (Sheldrick, 2008)'
_computing_molecular_graphics     'Mercury (Macrae <i>et al.</i>, 2006)'
_computing_publication_material     'SHELXL2013 (Sheldrick, 2008)'
loop_
    _atom_site_type_symbol
    _atom_site_label
    _atom_site_fract_x
    _atom_site_fract_y
    _atom_site_fract_z
    _atom_site_U_iso_or_equiv
    _atom_site_adp_type
    _atom_site_calc_flag
    _atom_site_occupancy
    _atom_site_disorder_assembly
    _atom_site_disorder_group
    C C1 0.04995(15) 0.30766(10) 0.42684(5) 0.0271(3) Uani d 1 . .
    C C2 0.04043(16) 0.33224(9) 0.37326(5) 0.0261(3) Uani d 1 . .
    C C3 0.15288(18) 0.39267(10) 0.35235(5) 0.0328(3) Uani d 1 . .
    H H3 0.236 0.4175 0.3719 0.039 Uiso calc 1 . .
    C C4 0.1418(2) 0.41607(11) 0.30247(6) 0.0408(4) Uani d 1 . .
    H H4 0.2193 0.4555 0.288 0.049 Uiso calc 1 . .
    C C5 0.0177(2) 0.38189(12) 0.27379(6) 0.0435(4) Uani d 1 . .
    H H5 0.0109 0.3981 0.24 0.052 Uiso calc 1 . .
    C C6 -0.0964(2) 0.32377(11) 0.29487(6) 0.0400(4) Uani d 1 . .
    H H6 -0.1823 0.3017 0.2756 0.048 Uiso calc 1 . .
    C C7 -0.08486(17) 0.29786(10) 0.34432(5) 0.0318(3) Uani d 1 . .
    H H7 -0.1614 0.2572 0.3584 0.038 Uiso calc 1 . .
    C C8 -0.00172(17) 0.17921(12) 0.48748(6) 0.0380(4) Uani d 1 . .
    H H8A -0.092 0.1351 0.487 0.046 Uiso calc 1 . .
    H H8B -0.0292 0.231 0.5101 0.046 Uiso calc 1 . .
    C C9 0.14371(17) 0.12807(10) 0.50784(5) 0.0340(3) Uani d 1 . .
    H H9A 0.2339 0.172 0.5108 0.041 Uiso calc 1 . .
    H H9B 0.1747 0.0765 0.4855 0.041 Uiso calc 1 . .
    C C10 0.09938(18) 0.08896(11) 0.55852(6) 0.0364(3) Uani d 1 . .
    H H10A 0.0758 0.1419 0.5809 0.044 Uiso calc 1 . .
    H H10B 0.0019 0.051 0.5553 0.044 Uiso calc 1 . .
    C C11 0.19903(16) -0.02401(9) 0.61993(5) 0.0268(3) Uani d 1 . .
    C C12 0.33873(16) -0.07725(9) 0.63952(5) 0.0270(3) Uani d 1 . .
    C C13 0.34922(18) -0.09590(10) 0.69027(5) 0.0330(3) Uani d 1 . .
    H H13 0.2681 -0.0749 0.7118 0.04 Uiso calc 1 . .
    C C14 0.4785(2) -0.14514(12) 0.70912(6) 0.0417(4) Uani d 1 . .
    H H14 0.4858 -0.1563 0.7435 0.05 Uiso calc 1 . .
    C C15 0.5967(2) -0.17792(12) 0.67788(7) 0.0478(4) Uani d 1 . .
    H H15 0.6842 -0.2117 0.6908 0.057 Uiso calc 1 . .
    C C16 0.5859(2) -0.16086(13) 0.62749(7) 0.0480(4) Uani d 1 . .
    H H16 0.6657 -0.1839 0.6061 0.058 Uiso calc 1 . .
    C C17 0.45871(19) -0.11019(11) 0.60823(6) 0.0368(3) Uani d 1 . .
    H H17 0.4534 -0.098 0.5739 0.044 Uiso calc 1 . .
    N N1 0.01881(14) 0.21803(9) 0.43765(5) 0.0324(3) Uani d 1 . .
    H H1 0.0098 0.1789 0.4129 0.039 Uiso calc 1 . .
    N N2 0.22457(14) 0.03070(8) 0.58067(4) 0.0301(3) Uani d 1 . .
    H H2 0.3197 0.0319 0.5676 0.036 Uiso calc 1 . .
    S S1 0.08969(5) 0.39123(3) 0.46914(2) 0.03743(13) Uani d 1 . .
    S S2 0.01763(4) -0.03524(3) 0.64602(2) 0.03725(13) Uani d 1 . .
loop_
    _atom_site_aniso_label
    _atom_site_aniso_U_11
    _atom_site_aniso_U_22
    _atom_site_aniso_U_33
    _atom_site_aniso_U_12
    _atom_site_aniso_U_13
    _atom_site_aniso_U_23
    C1 0.0195(6) 0.0338(7) 0.0279(7) 0.0044(5) -0.0002(5) 0.0037(5)
    C2 0.0273(6) 0.0256(6) 0.0253(6) 0.0051(5) 0.0003(5) 0.0011(5)
    C3 0.0312(7) 0.0339(7) 0.0333(8) 0.0012(6) 0.0037(6) 0.0018(5)
    C4 0.0464(9) 0.0401(8) 0.0360(8) 0.0058(7) 0.0134(7) 0.0093(6)
    C5 0.0620(11) 0.0451(9) 0.0235(7) 0.0163(8) 0.0029(7) 0.0045(6)
    C6 0.0516(9) 0.0382(8) 0.0301(7) 0.0063(7) -0.0113(6) -0.0039(6)
    C7 0.0360(8) 0.0273(6) 0.0320(7) 0.0012(5) -0.0039(6) 0.0008(5)
    C8 0.0310(7) 0.0457(9) 0.0372(8) 0.0039(6) 0.0028(6) 0.0188(7)
    C9 0.0303(7) 0.0361(7) 0.0356(8) 0.0006(6) -0.0008(6) 0.0106(6)
    C10 0.0330(8) 0.0413(8) 0.0349(8) 0.0058(6) -0.0007(6) 0.0122(6)
    C11 0.0315(7) 0.0231(6) 0.0259(6) -0.0012(5) -0.0023(5) -0.0014(5)
    C12 0.0296(7) 0.0233(6) 0.0281(6) -0.0012(5) -0.0016(5) 0.0010(5)
    C13 0.0391(8) 0.0325(7) 0.0275(7) 0.0016(6) 0.0002(6) 0.0016(5)
    C14 0.0506(9) 0.0427(8) 0.0317(8) 0.0055(7) -0.0086(7) 0.0083(7)
    C15 0.0453(9) 0.0478(9) 0.0502(10) 0.0152(7) -0.0079(7) 0.0108(8)
    C16 0.0438(9) 0.0545(10) 0.0456(9) 0.0193(8) 0.0080(7) 0.0056(8)
    C17 0.0412(8) 0.0414(8) 0.0279(7) 0.0074(7) 0.0028(6) 0.0045(6)
    N1 0.0338(6) 0.0338(6) 0.0298(6) 0.0025(5) -0.0009(5) 0.0071(5)
    N2 0.0266(6) 0.0323(6) 0.0315(6) 0.0001(4) -0.0015(5) 0.0075(5)
    S1 0.0403(2) 0.0455(2) 0.0265(2) 0.00085(15) -0.00578(14) -0.00393(14)
    S2 0.0315(2) 0.0413(2) 0.0390(2) 0.00656(14) 0.00747(14) 0.00916(15)
_geom_special_details
;
All e.s.d.'s (except the e.s.d. in the dihedral angle between two l.s. planes)
are estimated using the full covariance matrix. The cell e.s.d.'s are taken
into account individually in the estimation of e.s.d.'s in distances, angles
and torsion angles; correlations between e.s.d.'s in cell parameters are only
used when they are defined by crystal symmetry. An approximate (isotropic)
treatment of cell e.s.d.'s is used for estimating e.s.d.'s involving l.s.
planes.
;
loop_
    _geom_bond_atom_site_label_1
    _geom_bond_atom_site_label_2
    _geom_bond_site_symmetry_2
    _geom_bond_distance
    _geom_bond_publ_flag
    C1 N1 . 1.3256(18) ?
    C1 C2 . 1.4860(17) ?
    C1 S1 . 1.6741(14) ?
    C2 C3 . 1.390(2) ?
    C2 C7 . 1.393(2) ?
    C3 C4 . 1.386(2) ?
    C3 H3 . 0.94 ?
    C4 C5 . 1.381(3) ?
    C4 H4 . 0.94 ?
    C5 C6 . 1.381(2) ?
    C5 H5 . 0.94 ?
    C6 C7 . 1.384(2) ?
    C6 H6 . 0.94 ?
    C7 H7 . 0.94 ?
    C8 N1 . 1.4595(18) ?
    C8 C9 . 1.5175(19) ?
    C8 H8A . 0.98 ?
    C8 H8B . 0.98 ?
    C9 C10 . 1.518(2) ?
    C9 H9A . 0.98 ?
    C9 H9B . 0.98 ?
    C10 N2 . 1.4596(18) ?
    C10 H10A . 0.98 ?
    C10 H10B . 0.98 ?
    C11 N2 . 1.3270(17) ?
    C11 C12 . 1.4867(18) ?
    C11 S2 . 1.6795(14) ?
    C12 C17 . 1.391(2) ?
    C12 C13 . 1.3942(19) ?
    C13 C14 . 1.382(2) ?
    C13 H13 . 0.94 ?
    C14 C15 . 1.379(2) ?
    C14 H14 . 0.94 ?
    C15 C16 . 1.381(2) ?
    C15 H15 . 0.94 ?
    C16 C17 . 1.383(2) ?
    C16 H16 . 0.94 ?
    C17 H17 . 0.94 ?
    N1 H1 . 0.87 ?
    N2 H2 . 0.87 ?
loop_
    _geom_angle_atom_site_label_1
    _geom_angle_atom_site_label_2
    _geom_angle_atom_site_label_3
    _geom_angle_site_symmetry_1
    _geom_angle_site_symmetry_3
    _geom_angle
    _geom_angle_publ_flag
    N1 C1 C2 . . 115.21(12) ?
    N1 C1 S1 . . 124.33(11) ?
    C2 C1 S1 . . 120.40(10) ?
    C3 C2 C7 . . 119.80(13) ?
    C3 C2 C1 . . 120.04(12) ?
    C7 C2 C1 . . 120.11(12) ?
    C4 C3 C2 . . 119.58(14) ?
    C4 C3 H3 . . 120.2 ?
    C2 C3 H3 . . 120.2 ?
    C5 C4 C3 . . 120.58(15) ?
    C5 C4 H4 . . 119.7 ?
    C3 C4 H4 . . 119.7 ?
    C4 C5 C6 . . 119.84(14) ?
    C4 C5 H5 . . 120.1 ?
    C6 C5 H5 . . 120.1 ?
    C5 C6 C7 . . 120.29(14) ?
    C5 C6 H6 . . 119.9 ?
    C7 C6 H6 . . 119.9 ?
    C6 C7 C2 . . 119.87(14) ?
    C6 C7 H7 . . 120.1 ?
    C2 C7 H7 . . 120.1 ?
    N1 C8 C9 . . 114.63(12) ?
    N1 C8 H8A . . 108.6 ?
    C9 C8 H8A . . 108.6 ?
    N1 C8 H8B . . 108.6 ?
    C9 C8 H8B . . 108.6 ?
    H8A C8 H8B . . 107.6 ?
    C8 C9 C10 . . 107.59(12) ?
    C8 C9 H9A . . 110.2 ?
    C10 C9 H9A . . 110.2 ?
    C8 C9 H9B . . 110.2 ?
    C10 C9 H9B . . 110.2 ?
    H9A C9 H9B . . 108.5 ?
    N2 C10 C9 . . 113.41(12) ?
    N2 C10 H10A . . 108.9 ?
    C9 C10 H10A . . 108.9 ?
    N2 C10 H10B . . 108.9 ?
    C9 C10 H10B . . 108.9 ?
    H10A C10 H10B . . 107.7 ?
    N2 C11 C12 . . 116.80(12) ?
    N2 C11 S2 . . 122.25(10) ?
    C12 C11 S2 . . 120.93(10) ?
    C17 C12 C13 . . 119.01(13) ?
    C17 C12 C11 . . 121.46(12) ?
    C13 C12 C11 . . 119.52(12) ?
    C14 C13 C12 . . 120.27(14) ?
    C14 C13 H13 . . 119.9 ?
    C12 C13 H13 . . 119.9 ?
    C15 C14 C13 . . 120.44(14) ?
    C15 C14 H14 . . 119.8 ?
    C13 C14 H14 . . 119.8 ?
    C14 C15 C16 . . 119.57(14) ?
    C14 C15 H15 . . 120.2 ?
    C16 C15 H15 . . 120.2 ?
    C15 C16 C17 . . 120.60(15) ?
    C15 C16 H16 . . 119.7 ?
    C17 C16 H16 . . 119.7 ?
    C16 C17 C12 . . 120.09(14) ?
    C16 C17 H17 . . 120.0 ?
    C12 C17 H17 . . 120.0 ?
    C1 N1 C8 . . 125.74(13) ?
    C1 N1 H1 . . 117.1 ?
    C8 N1 H1 . . 117.1 ?
    C11 N2 C10 . . 122.59(12) ?
    C11 N2 H2 . . 118.7 ?
    C10 N2 H2 . . 118.7 ?
loop_
    _geom_hbond_atom_site_label_D
    _geom_hbond_atom_site_label_H
    _geom_hbond_atom_site_label_A
    _geom_hbond_site_symmetry_A
    _geom_hbond_distance_DH
    _geom_hbond_distance_HA
    _geom_hbond_distance_DA
    _geom_hbond_angle_DHA
    _geom_hbond_publ_flag
    N1 H1 S2 5_556 0.87 2.59 3.4412(14) 168 yes
    N2 H2 S1 4_556 0.87 2.69 3.5135(12) 157 yes
    C17 H17 S1 8_655 0.94 2.85 3.7665(17) 166 yes
