# Supplementary material for: N,N′-(Propane-1,3-di­yl)dibenzo­thio­amide
Source: Acta Crystallogr Sect E Struct Rep Online. 2014 May 3;70(Pt 6):o639. doi: 10.1107/S160053681400974X (PMC4051009; doi:10.1107/S160053681400974X)
Supplement: Supplementary file 2 [file e-70-0o639-Isup2.hkl]

#
# h,k,l, Fc-squared, Fo-squared, sigma(Fo-squared), status flag
#
data_I
_shelx_title ' u140118mas1 in Pbca'
_shelx_refln_list_code          4
_shelx_F_calc_maximum      334.94
_exptl_crystal_F_000      1328.00
_reflns_d_resolution_high  0.8298

loop_
 _space_group_symop_operation_xyz
 'x, y, z'
 '-x+1/2, -y, z+1/2'
 '-x, y+1/2, -z+1/2'
 'x+1/2, -y+1/2, -z'
 '-x, -y, -z'
 'x-1/2, y, -z-1/2'
 'x, -y-1/2, z-1/2'
 '-x-1/2, y-1/2, z'

_cell_length_a     8.3652
_cell_length_b    14.1340
_cell_length_c    26.9223
_cell_angle_alpha  90.000
_cell_angle_beta   90.000
_cell_angle_gamma  90.000

_shelx_F_squared_multiplier     1.000

loop_
 _refln_index_h
 _refln_index_k
 _refln_index_l
 _refln_F_squared_calc
 _refln_F_squared_meas
 _refln_F_squared_sigma
 _refln_observed_status
   2   0   0     112186.84      75247.93      1237.11 o
   4   0   0        539.68        476.77        10.36 o
   8   0   0        570.98        594.44        16.68 o
  10   0   0        295.81        348.02         7.58 o
   2   1   0      12466.48      12439.19       145.82 o
   4   1   0        676.46        643.61         9.31 o
   6   1   0        661.79        631.59        17.44 o
   8   1   0       1573.65       1659.63        28.81 o
  10   1   0        114.84         97.05         3.79 o
   0   2   0       4277.49       4386.28       102.36 o
   2   2   0      14022.77      13487.49       123.82 o
   4   2   0        998.32        972.36        12.92 o
   6   2   0       1460.35       1461.84        33.36 o
   8   2   0        287.76        271.38         7.45 o
  10   2   0         56.70         57.62         3.79 o
   2   3   0      74975.34      64536.54       680.23 o
   4   3   0          4.19          5.21         1.53 o
   6   3   0       2637.44       2718.21        57.62 o
   8   3   0        564.05        530.95        10.68 o
   0   4   0      51679.30      45219.54      1038.45 o
   2   4   0       6047.77       6334.70        72.19 o
   4   4   0      16296.03      17031.09       214.24 o
   6   4   0       1188.72       1163.10        17.67 o
   8   4   0          6.20          8.15         3.03 o
   2   5   0          2.45          0.38         2.14 o
   4   5   0       1516.55       1569.65        22.83 o
   6   5   0       1877.57       1697.73        20.63 o
   8   5   0       1597.78       1624.67        37.15 o
   0   6   0         84.33        111.46         6.82 o
   2   6   0       3375.29       3768.05        61.54 o
   4   6   0       5654.70       6173.90       131.93 o
   6   6   0        121.24        139.32         6.21 o
   8   6   0         26.91         22.75         4.55 o
   2   7   0      33794.91      33360.02       722.58 o
   4   7   0       3535.90       3583.84        45.75 o
   6   7   0        293.21        322.70         7.83 o
   8   7   0          2.33          6.82         3.79 o
   0   8   0        398.12        426.12        14.41 o
   2   8   0        285.47        348.02        13.65 o
   4   8   0        387.07        400.95         8.56 o
   6   8   0         24.43         34.58         3.08 o
   8   8   0          0.43          6.82         3.03 o
   2   9   0       2012.63       2086.61        51.56 o
   4   9   0          7.30          3.54         2.19 o
   6   9   0        247.23        231.41         9.48 o
   8   9   0       1063.90       1049.23        15.65 o
   0  10   0       4543.88       4609.20        91.74 o
   2  10   0         31.37         45.34         3.99 o
   4  10   0       3598.52       3375.56        53.01 o
   6  10   0        824.13        819.27        14.56 o
   8  10   0        206.82        235.01         4.91 o
   2  11   0        964.88        949.95        11.00 o
   4  11   0        532.46        475.12        23.50 o
   6  11   0        341.96        339.55         5.93 o
   0  12   0        927.06        917.42        14.76 o
   2  12   0       1044.43        990.11        12.48 o
   4  12   0       1988.77       2015.90        28.58 o
   6  12   0        161.73        166.15         3.98 o
   2  13   0        233.92        238.44         5.63 o
   4  13   0         22.54         28.79         2.65 o
   6  13   0        116.63        101.39         3.09 o
   0  14   0       6202.68       6335.01        68.61 o
   2  14   0       1197.08       1192.52        14.57 o
   4  14   0        155.58        151.76         6.46 o
   2  15   0         17.77         22.34         1.64 o
   4  15   0         87.50         85.44         2.75 o
   0  16   0       1296.33       1238.17        24.26 o
   2  16   0         40.55         40.16         1.84 o
   1   1   1       1535.25       1637.49        11.13 o
   2   1   1       5119.93       5285.85        40.31 o
   3   1   1       1836.48       1818.78        12.45 o
   4   1   1        458.30        467.54         5.15 o
   5   1   1       8349.61       8414.84        72.18 o
   6   1   1        865.25        838.38        15.27 o
   7   1   1        742.02        697.73        13.54 o
   8   1   1         14.14         17.02         1.88 o
   9   1   1        826.30        851.99         9.85 o
  10   1   1        381.33        419.98         5.22 o
   0   2   1         10.06         11.82         0.77 o
   1   2   1       1620.73       1836.23        13.13 o
   2   2   1        509.70        507.65         3.82 o
   3   2   1       5669.10       6044.31        39.62 o
   4   2   1       1424.26       1449.91        12.81 o
   5   2   1       1285.49       1340.27        15.72 o
   6   2   1       1054.40        969.83        17.16 o
   7   2   1        590.02        608.08        12.87 o
   8   2   1         38.54         33.72         2.35 o
   9   2   1          1.83          6.68         1.33 o
  10   2   1         23.48         28.27         3.03 o
   1   3   1      23866.89      23509.47       182.37 o
   2   3   1         19.54         28.95         0.94 o
   3   3   1        105.16        122.03         3.36 o
   4   3   1         44.06         57.42         2.29 o
   5   3   1        193.05        197.78         5.22 o
   6   3   1        935.86        928.08        14.20 o
   7   3   1       1854.82       1834.92        19.77 o
   8   3   1         82.72         98.71         5.15 o
   9   3   1          0.91          2.80         1.20 o
   0   4   1       2950.11       3143.24        32.68 o
   1   4   1       4503.57       4661.67        35.41 o
   2   4   1       2024.48       2112.07        19.12 o
   3   4   1       3237.35       3242.23        28.18 o
   4   4   1        687.41        685.77         8.14 o
   5   4   1        138.06        156.00         6.21 o
   6   4   1        641.05        580.37         8.99 o
   7   4   1          5.37          5.01         1.41 o
   8   4   1         13.79         12.08         2.08 o
   9   4   1          2.84         -0.76         2.14 o
   1   5   1      10634.05      10875.91        98.00 o
   2   5   1         92.26         94.59         3.03 o
   3   5   1        456.32        362.28         5.18 o
   4   5   1        113.03        139.70         3.26 o
   5   5   1       1203.45       1277.03        15.87 o
   6   5   1       1416.41       1389.01        10.71 o
   7   5   1         96.39         91.38         2.15 o
   8   5   1        406.79        410.93         6.90 o
   9   5   1        252.48        241.89         6.15 o
   0   6   1       2815.96       2800.52        47.39 o
   1   6   1       1908.18       1942.81        27.76 o
   2   6   1       2469.81       2451.04        29.23 o
   3   6   1       1314.13       1379.21        14.42 o
   4   6   1       1173.58       1166.26        15.25 o
   5   6   1        434.86        417.40         7.44 o
   6   6   1       1675.19       1606.20        14.15 o
   7   6   1        973.07        933.60         9.48 o
   8   6   1        273.00        271.25         7.51 o
   9   6   1        504.47        512.89         9.48 o
   1   7   1        227.84        261.33         7.51 o
   2   7   1        767.97        906.33        14.59 o
   3   7   1       2765.59       2944.75        28.42 o
   4   7   1         13.84         23.57         1.90 o
   5   7   1          0.31          6.13         1.97 o
   6   7   1         11.06         13.27         1.64 o
   7   7   1          0.58          0.33         1.38 o
   8   7   1          0.45          0.76         2.14 o
   9   7   1        157.68        154.94         4.19 o
   0   8   1       5332.75       5542.78        86.32 o
   1   8   1       2075.00       2087.02        35.39 o
   2   8   1       3269.94       3214.26        52.54 o
   3   8   1        134.71        133.55         5.09 o
   4   8   1        147.51        148.70         4.04 o
   5   8   1        298.26        300.71         4.94 o
   6   8   1        112.49         98.72         3.43 o
   7   8   1        928.08        941.90        10.94 o
   8   8   1        144.26        139.13         5.36 o
   1   9   1       1255.01       1100.78        21.17 o
   2   9   1          3.50          3.79         2.68 o
   3   9   1         34.37         32.39         2.32 o
   4   9   1        290.17        293.15         4.90 o
   5   9   1        154.33        169.93         4.30 o
   6   9   1        191.24        180.55         4.25 o
   7   9   1         26.05         30.65         1.78 o
   8   9   1         30.58         33.29         2.01 o
   0  10   1        714.41        765.28        14.20 o
   1  10   1          1.76          2.52         1.58 o
   2  10   1       1397.92       1388.24        14.98 o
   3  10   1       1040.39        996.50         9.03 o
   4  10   1        748.60        715.17         8.61 o
   5  10   1        224.14        200.10         4.82 o
   6  10   1        162.97        165.62         6.02 o
   7  10   1         96.00         96.87         2.31 o
   8  10   1          4.80          5.31         1.10 o
   1  11   1       3209.55       3103.70        20.14 o
   2  11   1          1.10          2.27         0.84 o
   3  11   1         11.63         14.85         1.26 o
   4  11   1        128.48        120.66         3.15 o
   5  11   1         61.62         59.13         2.30 o
   6  11   1          5.43          3.94         1.35 o
   7  11   1         25.04         33.00         1.50 o
   0  12   1        245.96        257.54         4.36 o
   1  12   1        530.51        550.67         5.33 o
   2  12   1         19.60         23.61         1.55 o
   3  12   1       1607.17       1538.66        12.23 o
   4  12   1         95.88        103.62         2.67 o
   5  12   1        194.53        195.05         3.19 o
   6  12   1         72.55         81.05         1.98 o
   7  12   1        122.10        126.79         2.57 o
   1  13   1        123.31        106.89         2.27 o
   2  13   1        112.66        112.88         2.40 o
   3  13   1          2.92          3.81         1.13 o
   4  13   1          0.72          1.93         1.14 o
   5  13   1       1314.62       1350.48        11.51 o
   6  13   1        306.15        303.19         3.67 o
   0  14   1        384.71        370.25         6.78 o
   1  14   1         41.86         42.85         1.66 o
   2  14   1          8.86          5.65         1.10 o
   3  14   1         27.11         28.18         1.49 o
   4  14   1          2.10          4.02         1.10 o
   5  14   1        160.86        161.56         2.50 o
   1  15   1          0.31          0.41         0.91 o
   2  15   1        351.77        329.79         3.93 o
   3  15   1        194.14        186.52         3.09 o
   4  15   1         90.68         84.45         2.32 o
   0  16   1         45.81         42.25         2.68 o
   1  16   1         59.06         61.70         1.79 o
   2  16   1         34.04         34.82         1.26 o
   3  16   1        514.40        525.40         7.18 o
   0   0   2       4447.20       4353.68        74.52 o
   1   0   2       6023.83       5864.91        48.31 o
   2   0   2        715.57        693.50        10.62 o
   3   0   2       3425.30       3487.52        38.94 o
   4   0   2         56.54         49.48         2.30 o
   5   0   2        149.09        130.43         4.78 o
   6   0   2       2491.46       2366.36        81.89 o
   7   0   2        781.34        761.02        19.71 o
   8   0   2         49.76         47.17         3.19 o
   9   0   2        200.36        220.41         5.90 o
  10   0   2        131.39        150.13         4.55 o
   1   1   2      10383.22       9933.00        71.03 o
   2   1   2      16211.31      15354.01       148.72 o
   3   1   2       3507.64       3780.34        27.38 o
   4   1   2       4457.47       4756.76        38.31 o
   5   1   2        346.28        352.61         5.65 o
   6   1   2         25.44         17.54         2.31 o
   7   1   2         23.82         27.59         1.87 o
   8   1   2        779.80        780.55         9.85 o
   9   1   2          1.34          7.61         1.44 o
  10   1   2         35.02         33.16         1.74 o
   0   2   2        369.70        386.04         5.65 o
   1   2   2      12043.37      11335.37        94.74 o
   2   2   2       4220.98       4205.45        27.73 o
   3   2   2        190.55        231.47         2.38 o
   4   2   2       2733.62       2723.58        24.49 o
   5   2   2       3247.89       3390.43        40.24 o
   6   2   2       2559.92       2477.82        27.06 o
   7   2   2       2349.82       2280.86        20.77 o
   8   2   2        138.79        132.05         4.38 o
   9   2   2        606.41        644.17         7.74 o
   1   3   2        658.85        650.20         5.74 o
   2   3   2        694.18        720.60         5.40 o
   3   3   2         97.65         95.43         1.66 o
   4   3   2       1915.84       1963.80        19.53 o
   5   3   2        139.84        122.15         5.61 o
   6   3   2        134.77        149.77         4.10 o
   7   3   2        216.37        212.80         7.41 o
   8   3   2       1430.16       1440.72        18.03 o
   9   3   2        158.45        158.90         3.74 o
   0   4   2        245.71        249.38         3.85 o
   1   4   2       6804.30       6953.79        55.36 o
   2   4   2          9.56          4.64         1.07 o
   3   4   2        105.07         83.08         2.72 o
   4   4   2       4265.37       4492.48        48.60 o
   5   4   2        239.77        270.51         6.54 o
   6   4   2       2154.74       2112.03        22.60 o
   7   4   2          0.88          0.87         1.26 o
   8   4   2         56.97         55.59         2.63 o
   9   4   2          9.13         11.39         1.24 o
   1   5   2       6290.44       6328.72        62.67 o
   2   5   2       2136.43       2412.11        25.46 o
   3   5   2       3130.14       3085.48        29.12 o
   4   5   2         20.59         15.23         1.75 o
   5   5   2       1073.60       1031.35        13.85 o
   6   5   2       1010.05        955.44         7.85 o
   7   5   2        572.44        551.43         6.49 o
   8   5   2        148.16        153.88         5.73 o
   9   5   2        303.05        313.29         6.97 o
   0   6   2        989.09        967.72        17.16 o
   1   6   2          4.05         16.50         1.59 o
   2   6   2       2660.74       2781.62        37.59 o
   3   6   2       1481.34       1682.21        17.10 o
   4   6   2        554.30        552.72        10.35 o
   5   6   2          1.14          1.91         1.61 o
   6   6   2       1960.04       1908.11        14.01 o
   7   6   2         16.75         21.52         1.40 o
   8   6   2         37.80         32.60         3.22 o
   9   6   2          0.37          0.38         1.61 o
   1   7   2       7134.48       7788.86       119.02 o
   2   7   2         68.72         61.06         4.02 o
   3   7   2       6175.77       6382.25        71.43 o
   4   7   2        414.60        399.66         7.15 o
   5   7   2       3142.71       3066.59        26.75 o
   6   7   2        298.89        294.45         4.26 o
   7   7   2        498.35        514.49         6.85 o
   8   7   2        499.63        497.20        10.44 o
   9   7   2          6.00          6.07         3.03 o
   0   8   2       1645.52       1637.89        29.19 o
   1   8   2         24.80         33.96         5.69 o
   2   8   2        376.85        431.46        10.72 o
   3   8   2          2.81          1.95         1.87 o
   4   8   2       3718.79       3638.26        35.93 o
   5   8   2        586.21        592.82         7.50 o
   6   8   2       1115.13       1080.58        11.86 o
   7   8   2        275.60        281.44         4.65 o
   8   8   2         16.66         17.56         2.35 o
   1   9   2        631.44        610.55        13.94 o
   2   9   2          7.62          3.85         1.87 o
   3   9   2        104.35         95.57         3.08 o
   4   9   2       1250.12       1198.62        12.49 o
   5   9   2       1194.48       1129.62        13.11 o
   6   9   2         49.41         57.52         3.72 o
   7   9   2        534.86        530.20         6.85 o
   8   9   2        236.02        255.27         4.68 o
   0  10   2       1399.12       1303.64        18.43 o
   1  10   2         38.02         41.24         2.32 o
   2  10   2       1850.36       1821.47        18.89 o
   3  10   2          8.97         12.33         1.27 o
   4  10   2         64.89         66.77         2.74 o
   5  10   2         60.52         60.71         4.92 o
   6  10   2        283.81        289.39         6.42 o
   7  10   2        143.84        144.29         2.65 o
   8  10   2          0.26          0.85         0.97 o
   1  11   2       3369.12       3272.76        22.23 o
   2  11   2       1489.32       1439.84        10.40 o
   3  11   2          3.22          3.38         1.06 o
   4  11   2        642.82        608.96         6.76 o
   5  11   2          5.80          6.13         1.35 o
   6  11   2         41.99         38.17         1.97 o
   7  11   2         28.58         31.23         1.50 o
   0  12   2        575.44        572.72         7.27 o
   1  12   2         76.38         86.58         2.19 o
   2  12   2        170.15        183.15         2.82 o
   3  12   2        119.11        115.42         3.62 o
   4  12   2        665.67        673.59         7.43 o
   5  12   2        796.61        753.64         7.35 o
   6  12   2         39.46         34.22         1.43 o
   7  12   2         49.74         46.24         1.86 o
   1  13   2         44.17         43.95         1.66 o
   2  13   2         52.89         56.06         1.75 o
   3  13   2          0.41          0.67         0.99 o
   4  13   2        379.51        363.81         4.87 o
   5  13   2        121.93         99.17         2.49 o
   6  13   2          5.64          2.08         0.80 o
   0  14   2        204.92        215.74         6.13 o
   1  14   2          2.47          1.42         1.11 o
   2  14   2          0.70          2.02         0.88 o
   3  14   2        206.06        206.82         3.33 o
   4  14   2         13.22         20.03         1.30 o
   5  14   2        218.43        207.85         2.86 o
   1  15   2        171.24        199.41         3.07 o
   2  15   2        493.36        495.77         5.82 o
   3  15   2          7.39          4.36         1.16 o
   4  15   2         56.85         58.73         1.52 o
   0  16   2         32.53         25.76         1.87 o
   1  16   2        139.84        135.24         2.54 o
   2  16   2          8.46          7.22         0.86 o
   3  16   2          5.22          5.22         0.90 o
   1   1   3       4190.20       3978.52        26.79 o
   2   1   3      11499.75      11339.46        83.13 o
   3   1   3      13975.22      14243.26        95.91 o
   4   1   3        401.97        379.03         5.44 o
   5   1   3        493.24        542.71        11.78 o
   6   1   3        361.46        364.28         9.41 o
   7   1   3        517.53        526.58         6.71 o
   8   1   3        668.24        656.20        10.95 o
   9   1   3        562.13        583.30         6.67 o
  10   1   3         48.13         54.37         1.64 o
   0   2   3        875.07        931.16        11.44 o
   1   2   3       5626.66       5803.57        50.96 o
   2   2   3        882.78        875.60         6.40 o
   3   2   3       4251.33       4149.38        27.48 o
   4   2   3       1803.83       1821.83        16.96 o
   5   2   3       2291.87       2608.97        31.84 o
   6   2   3       2119.11       1937.21        37.65 o
   7   2   3       4855.33       4712.74        40.41 o
   8   2   3         87.95         92.34         3.38 o
   9   2   3       3581.80       3707.38        31.91 o
   1   3   3      75330.14      62702.31       638.40 o
   2   3   3       3725.39       3854.60        26.79 o
   3   3   3       3793.48       3923.42        27.28 o
   4   3   3       2660.83       3036.90        29.21 o
   5   3   3       2317.06       2227.33        37.52 o
   6   3   3        436.53        437.75         6.23 o
   7   3   3       1173.61       1104.29        10.02 o
   8   3   3          0.99          0.64         1.42 o
   9   3   3        237.75        261.83         5.98 o
   0   4   3          5.86          3.76         0.86 o
   1   4   3      18691.96      19007.11       173.21 o
   2   4   3       2092.39       2263.93        20.39 o
   3   4   3       3895.71       4515.15        36.35 o
   4   4   3        771.57        784.56        10.44 o
   5   4   3        224.36        229.53         7.45 o
   6   4   3       1032.81        948.99         8.61 o
   7   4   3        146.17        134.74         2.80 o
   8   4   3        125.11        121.87         3.44 o
   9   4   3         80.25        106.81         2.84 o
   1   5   3        482.67        510.15         5.95 o
   2   5   3         10.89          3.92         1.07 o
   3   5   3       3010.93       3651.04        34.06 o
   4   5   3         66.05         66.27         2.83 o
   5   5   3       4635.09       4437.10        83.28 o
   6   5   3       2157.87       2124.53        14.68 o
   7   5   3       3048.24       3018.19        26.88 o
   8   5   3        556.96        543.66        10.20 o
   9   5   3        382.04        400.97         8.30 o
   0   6   3       2213.79       2317.54        37.53 o
   1   6   3         96.41        120.67         2.76 o
   2   6   3        994.49       1110.05        16.62 o
   3   6   3         31.30         27.56         1.92 o
   4   6   3        232.11        257.68         6.57 o
   5   6   3       1688.96       1685.70        17.84 o
   6   6   3        398.50        390.33         4.77 o
   7   6   3         61.51         63.08         3.83 o
   8   6   3        142.85        159.98         8.34 o
   9   6   3          4.88          6.39         1.82 o
   1   7   3        348.50        433.40         8.16 o
   2   7   3        790.65        882.21        14.15 o
   3   7   3       1086.41       1139.24        15.52 o
   4   7   3          1.71          8.05         1.65 o
   5   7   3          0.57          1.58         0.94 o
   6   7   3        110.68        121.67         3.91 o
   7   7   3          7.37         11.17         2.21 o
   8   7   3         54.64         62.71         6.07 o
   9   7   3         24.43         25.78         3.03 o
   0   8   3         87.07         71.27         6.07 o
   1   8   3        105.73        168.39         7.96 o
   2   8   3          8.63          4.63         2.65 o
   3   8   3        289.90        240.08         7.26 o
   4   8   3       1672.42       1685.25        16.43 o
   5   8   3       3274.32       3207.45        30.97 o
   6   8   3        291.46        281.49         5.00 o
   7   8   3        192.84        185.74         6.45 o
   8   8   3          9.40         13.13         1.64 o
   1   9   3        470.11        484.62        24.64 o
   2   9   3         21.55         15.84         2.31 o
   3   9   3          5.46          5.44         1.60 o
   4   9   3        672.25        668.69         7.45 o
   5   9   3       1811.17       1736.15        20.16 o
   6   9   3       1044.60       1004.20        12.91 o
   7   9   3       1296.67       1268.81        16.55 o
   8   9   3        357.34        394.13         6.13 o
   0  10   3        179.32        213.50         6.91 o
   1  10   3         12.17         19.26         1.97 o
   2  10   3       1822.45       1812.26        16.61 o
   3  10   3         47.71         43.24         1.78 o
   4  10   3       1173.81       1063.02        10.48 o
   5  10   3        244.51        237.60         5.07 o
   6  10   3        303.01        298.83         4.46 o
   7  10   3        216.77        221.08         3.91 o
   8  10   3          7.52         13.35         1.42 o
   1  11   3       2274.73       2354.87        15.64 o
   2  11   3        273.75        284.03         3.35 o
   3  11   3         66.57         68.78         2.27 o
   4  11   3        357.63        371.17         4.96 o
   5  11   3        263.27        275.16         4.50 o
   6  11   3          5.07          3.37         1.26 o
   7  11   3        325.99        356.55         4.30 o
   0  12   3        327.71        313.16         5.48 o
   1  12   3          8.82          7.79         0.98 o
   2  12   3         24.80         26.26         1.33 o
   3  12   3        694.12        698.65         9.53 o
   4  12   3        340.90        337.82         4.71 o
   5  12   3         65.06         65.35         1.98 o
   6  12   3        274.25        319.00         3.81 o
   7  12   3        457.01        470.24         6.30 o
   1  13   3       1960.23       1931.85        14.62 o
   2  13   3        359.53        357.70         4.15 o
   3  13   3        242.36        241.15         3.56 o
   4  13   3         42.19         32.59         1.64 o
   5  13   3         79.56         74.08         2.49 o
   6  13   3         15.05         17.95         1.07 o
   0  14   3         15.23         11.52         1.51 o
   1  14   3        313.15        290.42         3.89 o
   2  14   3          2.51          5.67         1.06 o
   3  14   3        136.36        130.23         3.51 o
   4  14   3         24.87         23.15         1.40 o
   5  14   3         35.47         36.32         1.29 o
   1  15   3        466.87        497.74         4.95 o
   2  15   3        434.93        448.80         4.77 o
   3  15   3        110.74        124.85         2.58 o
   4  15   3          0.65          0.45         0.80 o
   0  16   3          3.64          4.96         1.42 o
   1  16   3        205.15        202.36         2.84 o
   2  16   3        208.90        205.84         3.09 o
   3  16   3         80.09         81.85         1.89 o
   0   0   4      17854.30      16899.14       285.21 o
   1   0   4        188.61        149.39         2.31 o
   2   0   4          4.63          2.86         0.84 o
   3   0   4      11517.16      11651.96       161.08 o
   4   0   4       3226.18       3218.05        44.26 o
   5   0   4       2019.95       2176.36        31.57 o
   6   0   4       1481.28       1421.45        38.67 o
   7   0   4        717.28        661.34         9.69 o
   8   0   4        166.78        174.60         5.22 o
   9   0   4         14.26         13.76         2.17 o
  10   0   4        104.20        101.60         4.55 o
   1   1   4       5489.23       5634.67        43.69 o
   2   1   4       4208.84       4451.11        30.16 o
   3   1   4       2737.06       2964.50        22.00 o
   4   1   4        700.38        770.50         9.00 o
   5   1   4        124.08        148.29         4.05 o
   6   1   4        370.86        356.97         6.56 o
   7   1   4          5.35          6.20         1.46 o
   8   1   4        677.13        680.95         8.10 o
   9   1   4          6.44          9.05         1.30 o
   0   2   4      13532.74      13560.77       184.96 o
   1   2   4       4663.97       4566.84        37.25 o
   2   2   4        161.60        152.64         1.88 o
   3   2   4         20.54         31.05         1.41 o
   4   2   4       6574.98       6611.24        61.87 o
   5   2   4        471.89        552.39        10.49 o
   6   2   4       3652.03       3497.97        47.39 o
   7   2   4         16.62         20.22         1.76 o
   8   2   4        469.25        453.21         9.95 o
   9   2   4          7.94         19.08         1.35 o
   1   3   4       5514.22       5550.43        44.86 o
   2   3   4       1434.02       1440.82        10.62 o
   3   3   4       3631.81       3823.77        31.35 o
   4   3   4       2181.46       2286.71        25.09 o
   5   3   4       2718.62       2767.89        45.84 o
   6   3   4         46.49         33.79         1.98 o
   7   3   4        504.51        523.37         7.69 o
   8   3   4         97.93        107.22         2.97 o
   9   3   4         52.49         58.43         5.01 o
   0   4   4      24611.38      23429.74       265.78 o
   1   4   4        807.74        797.50         7.82 o
   2   4   4       2353.13       2392.37        21.36 o
   3   4   4        603.95        793.40         8.36 o
   4   4   4        457.41        506.67        15.86 o
   5   4   4          6.01          6.49         2.37 o
   6   4   4          7.23          6.08         1.03 o
   7   4   4        720.13        671.59         7.40 o
   8   4   4        216.10        202.61         5.22 o
   9   4   4        564.57        584.13         9.76 o
   1   5   4       4109.08       4142.25        38.43 o
   2   5   4        205.08        242.32         4.23 o
   3   5   4        780.51        886.42        10.96 o
   4   5   4        277.03        307.37         5.52 o
   5   5   4        133.24        133.18         3.68 o
   6   5   4       1365.71       1307.96         9.30 o
   7   5   4          3.39          6.74         1.27 o
   8   5   4        503.46        519.37         9.29 o
   9   5   4        235.14        246.77         6.44 o
   0   6   4       2621.53       2626.46        59.14 o
   1   6   4        172.71        149.42         3.01 o
   2   6   4        853.57        969.01        14.87 o
   3   6   4        493.65        638.05         9.75 o
   4   6   4         18.67         15.16         2.31 o
   5   6   4         83.73         88.63         3.21 o
   6   6   4       1398.39       1357.14        10.69 o
   7   6   4        133.52        141.73         3.69 o
   8   6   4        172.91        170.26         4.58 o
   9   6   4         85.85         92.39         4.93 o
   1   7   4        871.01        749.93        12.11 o
   2   7   4         92.07         71.80         5.31 o
   3   7   4          2.68         10.83         1.90 o
   4   7   4        321.70        310.76         5.52 o
   5   7   4          0.25          4.24         2.37 o
   6   7   4        570.45        554.09         5.55 o
   7   7   4         71.84         71.84         3.06 o
   8   7   4        673.51        699.12        11.84 o
   9   7   4        246.25        225.95         7.58 o
   0   8   4       4212.49       4439.36        98.57 o
   1   8   4          1.94          7.58         2.68 o
   2   8   4       1336.16       1390.77        25.46 o
   3   8   4         31.43         19.87         4.50 o
   4   8   4        175.52        169.04         3.88 o
   5   8   4         30.79         43.48         1.81 o
   6   8   4         61.40         55.55         2.75 o
   7   8   4        312.82        291.84         6.13 o
   8   8   4          0.04          1.01         1.52 o
   1   9   4        674.08        635.56        14.20 o
   2   9   4        782.80        886.93        14.15 o
   3   9   4        450.01        442.48         6.20 o
   4   9   4         61.05         67.97         2.74 o
   5   9   4       1000.29        968.21        10.51 o
   6   9   4        384.25        373.40         8.10 o
   7   9   4          6.96          9.76         1.51 o
   8   9   4        895.51        913.99        14.79 o
   0  10   4       1191.01       1160.69        21.05 o
   1  10   4        444.51        431.11         6.95 o
   2  10   4        822.52        745.66         7.27 o
   3  10   4        314.72        303.41         4.00 o
   4  10   4         92.27         81.83         2.38 o
   5  10   4         29.89         26.49         1.95 o
   6  10   4         34.76         35.61         1.83 o
   7  10   4        103.35        103.03         2.85 o
   8  10   4         91.71        114.28         3.21 o
   1  11   4          1.02          1.84         1.18 o
   2  11   4       1364.07       1319.15        11.00 o
   3  11   4         80.05         71.94         3.98 o
   4  11   4        334.27        299.72         4.61 o
   5  11   4        645.05        616.99         7.37 o
   6  11   4        162.33        144.17         3.65 o
   7  11   4         92.50        100.04         2.20 o
   0  12   4         40.91         43.18         3.40 o
   1  12   4          3.44          4.31         0.96 o
   2  12   4        242.67        233.98         3.65 o
   3  12   4        903.70        853.04         8.12 o
   4  12   4        853.95        833.85         9.12 o
   5  12   4        127.52        126.51         3.63 o
   6  12   4         67.53         66.83         2.11 o
   7  12   4          0.44          1.06         0.89 o
   1  13   4         39.31         39.34         1.67 o
   2  13   4          0.90          1.42         1.02 o
   3  13   4        184.34        176.28         3.13 o
   4  13   4          0.90          1.16         1.05 o
   5  13   4        206.19        205.33         3.03 o
   6  13   4         18.50         14.81         0.90 o
   0  14   4        289.48        302.98         6.02 o
   1  14   4          1.56          1.31         1.00 o
   2  14   4        134.69        146.02         2.59 o
   3  14   4        377.06        385.74         4.47 o
   4  14   4        920.80        975.22         8.62 o
   5  14   4          3.86          4.19         0.87 o
   1  15   4          0.85          1.49         0.91 o
   2  15   4          9.47          8.88         1.22 o
   3  15   4         85.20         87.99         2.19 o
   4  15   4          5.80          5.26         0.90 o
   0  16   4       1139.20       1116.35        13.21 o
   1  16   4         29.18         26.73         1.32 o
   2  16   4        141.27        138.57         2.67 o
   3  16   4         29.59         29.54         1.30 o
   1   1   5       6815.65       7025.03        56.16 o
   2   1   5       2575.84       2731.84        20.24 o
   3   1   5       1945.17       2114.97        17.13 o
   4   1   5        115.08         71.63         2.52 o
   5   1   5          1.72          4.23         1.59 o
   6   1   5       1543.26       1457.90        22.54 o
   7   1   5        198.68        180.06         4.24 o
   8   1   5       2204.83       2133.94        19.97 o
   9   1   5        497.70        503.99         5.40 o
   0   2   5      44843.08      41488.75       569.54 o
   1   2   5        517.59        547.52         4.59 o
   2   2   5       3797.04       3796.43        26.66 o
   3   2   5        215.94        157.27         2.85 o
   4   2   5       1308.76       1462.56        16.91 o
   5   2   5         13.34         41.89         3.35 o
   6   2   5       1208.26       1151.04        14.10 o
   7   2   5        425.12        384.32         4.30 o
   8   2   5          3.71          7.68         1.46 o
   9   2   5         92.13        107.90         3.14 o
   1   3   5         37.04         44.82         1.04 o
   2   3   5        669.83        665.72         6.03 o
   3   3   5          8.69         15.57         2.05 o
   4   3   5       1078.41       1026.41        12.72 o
   5   3   5       2545.59       2653.82        44.49 o
   6   3   5        318.41        294.20         4.72 o
   7   3   5          2.01          7.10         1.17 o
   8   3   5         65.21         68.80         2.41 o
   9   3   5         21.56         22.32         1.87 o
   0   4   5      38116.50      36679.59       544.38 o
   1   4   5       6677.33       6992.99        59.29 o
   2   4   5       9597.22       9682.72        81.94 o
   3   4   5       2007.27       2166.97        19.87 o
   4   4   5       3065.40       3052.56        41.46 o
   5   4   5         13.53         27.11         2.81 o
   6   4   5        999.85        977.03         8.37 o
   7   4   5        409.67        358.55         4.18 o
   8   4   5        430.48        418.15         6.43 o
   9   4   5          2.43          7.69         1.56 o
   1   5   5       1626.85       1777.77        17.38 o
   2   5   5       7662.83       8065.88        81.43 o
   3   5   5        306.98        357.69         5.82 o
   4   5   5       2734.92       2768.22        38.55 o
   5   5   5        452.33        461.08         7.00 o
   6   5   5         68.19         61.75         3.00 o
   7   5   5         49.65         55.34         2.15 o
   8   5   5         10.15          6.24         2.01 o
   9   5   5         12.86         16.25         2.27 o
   0   6   5        288.49        248.70         9.86 o
   1   6   5        260.73        268.33         5.09 o
   2   6   5        271.65        374.57         6.71 o
   3   6   5       2812.96       2913.07        34.15 o
   4   6   5       3824.62       3770.24        49.61 o
   5   6   5        104.71        120.09         4.67 o
   6   6   5       2766.29       2538.44        17.65 o
   7   6   5         19.20         18.25         1.42 o
   8   6   5         74.13         79.34         4.40 o
   9   6   5        270.91        294.40         6.15 o
   1   7   5         93.52         86.13         6.18 o
   2   7   5       1979.63       2162.82        36.45 o
   3   7   5        697.28        674.02        10.51 o
   4   7   5        148.89        148.76         3.46 o
   5   7   5        344.23        355.66         4.09 o
   6   7   5          0.90          1.77         1.03 o
   7   7   5        112.07        120.23         3.83 o
   8   7   5          5.61         14.70         4.55 o
   9   7   5          6.95         11.37         2.27 o
   0   8   5       2504.92       2599.17        60.66 o
   1   8   5        678.97        744.68        12.54 o
   2   8   5        326.21        339.47         9.37 o
   3   8   5       1345.08       1460.57        16.24 o
   4   8   5       3463.71       3412.09        30.50 o
   5   8   5        344.48        336.60         3.99 o
   6   8   5       1360.69       1352.04        13.66 o
   7   8   5         20.88         17.50         2.85 o
   8   8   5        302.99        320.01         7.76 o
   1   9   5        687.54        754.43        22.75 o
   2   9   5       2420.66       2417.31        24.11 o
   3   9   5         21.80         28.07         1.71 o
   4   9   5       3010.15       2870.62        23.58 o
   5   9   5         17.19         19.55         2.95 o
   6   9   5          0.81          1.52         1.16 o
   7   9   5         28.90         38.92         2.12 o
   8   9   5        376.62        366.19         9.48 o
   0  10   5       1600.23       1489.23        25.58 o
   1  10   5         30.40         32.23         2.90 o
   2  10   5        743.70        713.98         8.53 o
   3  10   5        265.15        245.97         3.53 o
   4  10   5       1889.63       1775.79        14.19 o
   5  10   5        699.77        678.22         8.22 o
   6  10   5         79.20         80.43         2.48 o
   7  10   5         94.36        102.99         3.03 o
   8  10   5         64.04         67.96         2.52 o
   1  11   5         14.42         13.03         1.15 o
   2  11   5        495.79        512.71         5.47 o
   3  11   5       2237.61       2210.26        17.91 o
   4  11   5        456.07        446.65         6.07 o
   5  11   5       1641.21       1582.38        15.25 o
   6  11   5        101.01         99.10         2.93 o
   7  11   5          0.27          0.31         1.04 o
   0  12   5       3635.70       3446.49        39.77 o
   1  12   5         22.77         20.84         1.18 o
   2  12   5       1090.15       1066.58         8.23 o
   3  12   5          8.70          9.67         1.21 o
   4  12   5        227.50        230.56         4.25 o
   5  12   5        168.79        145.86         3.25 o
   6  12   5        191.57        193.63         3.84 o
   1  13   5         31.07         36.04         1.53 o
   2  13   5         99.14         91.71         2.83 o
   3  13   5         47.34         44.11         1.73 o
   4  13   5        641.60        593.54         6.08 o
   5  13   5         42.14         35.95         2.21 o
   6  13   5          2.61          1.45         0.83 o
   0  14   5         67.05         63.40         2.85 o
   1  14   5        112.20        121.02         2.43 o
   2  14   5        224.55        228.77         3.42 o
   3  14   5        126.13        133.94         2.57 o
   4  14   5        254.65        246.32         3.80 o
   5  14   5         35.11         26.09         1.13 o
   1  15   5        124.15        122.99         2.44 o
   2  15   5        170.14        154.22         3.15 o
   3  15   5        491.51        500.54         5.46 o
   4  15   5         68.16         53.98         1.73 o
   0  16   5        118.83        136.24         3.45 o
   1  16   5         21.81         23.36         1.35 o
   2  16   5        385.85        406.15         5.03 o
   3  16   5          5.24          4.24         1.04 o
   0   0   6      22444.10      21984.55       377.71 o
   1   0   6       1905.03       2078.13        20.18 o
   2   0   6       1165.44       1181.53        16.78 o
   3   0   6       1839.40       1554.18        22.57 o
   4   0   6       7010.83       7646.21       122.19 o
   5   0   6       1001.88        952.32        26.54 o
   6   0   6        987.87        883.77        47.77 o
   7   0   6        325.98        326.82         5.54 o
   8   0   6        529.85        542.86        10.68 o
   9   0   6         21.03         27.96         3.06 o
   1   1   6       5457.59       5632.46        53.86 o
   2   1   6        709.09        723.53         6.09 o
   3   1   6         73.99        107.27         2.73 o
   4   1   6       6431.00       7033.47        79.50 o
   5   1   6       1233.36       1217.36        22.78 o
   6   1   6       1453.29       1487.60        18.32 o
   7   1   6        287.88        282.36         3.67 o
   8   1   6         13.40         17.01         1.49 o
   9   1   6         32.39         42.28         1.64 o
   0   2   6        189.57        158.26         4.97 o
   1   2   6       3152.27       3328.76        24.66 o
   2   2   6       7434.77       7382.85        56.32 o
   3   2   6        650.74        676.32         8.02 o
   4   2   6        708.28        614.99        12.59 o
   5   2   6        181.85        190.63         5.66 o
   6   2   6       2302.84       2202.95        21.50 o
   7   2   6        433.46        402.69         4.33 o
   8   2   6         30.52         36.40         1.86 o
   9   2   6         32.77         35.14         1.85 o
   1   3   6         53.06         66.26         1.37 o
   2   3   6       8128.97       8750.14        62.77 o
   3   3   6       1637.87       1706.52        17.49 o
   4   3   6        283.57        343.67        14.61 o
   5   3   6       4109.70       3931.29        63.53 o
   6   3   6        968.20        989.49        10.39 o
   7   3   6       1007.40        997.97         8.38 o
   8   3   6         26.31         21.22         1.74 o
   9   3   6         80.35         85.16         3.19 o
   0   4   6       3701.34       4091.11        54.13 o
   1   4   6        958.34       1079.96        10.30 o
   2   4   6       7326.67       7920.59        72.28 o
   3   4   6        412.91        364.52         5.18 o
   4   4   6       3045.36       3340.15        45.26 o
   5   4   6          1.33          3.16         1.73 o
   6   4   6         73.56         75.32         2.01 o
   7   4   6       1192.43       1128.08        11.53 o
   8   4   6          0.75          0.38         1.52 o
   9   4   6        488.73        511.38        12.96 o
   1   5   6       3416.50       3371.71        29.61 o
   2   5   6        126.00        110.36         3.96 o
   3   5   6        666.87        612.06         8.44 o
   4   5   6         10.85          5.48         2.37 o
   5   5   6          1.04          2.90         2.19 o
   6   5   6        386.90        372.54         4.73 o
   7   5   6         97.33         98.83         4.12 o
   8   5   6         76.09         76.75         2.92 o
   9   5   6        467.17        482.59         9.07 o
   0   6   6         14.10          6.99         2.37 o
   1   6   6       1335.43       1410.10        15.86 o
   2   6   6       3288.87       3593.22        42.56 o
   3   6   6       4467.00       4593.80        52.21 o
   4   6   6        645.84        661.14        14.74 o
   5   6   6        361.64        361.50         6.02 o
   6   6   6         13.26         25.19         2.15 o
   7   6   6          1.22          0.85         1.36 o
   8   6   6        156.45        157.84         3.92 o
   9   6   6          1.41          4.66         1.90 o
   1   7   6       8935.49       9400.02       142.88 o
   2   7   6       6010.54       6712.46       116.39 o
   3   7   6       3378.44       3398.45        45.08 o
   4   7   6        291.35        293.28         5.21 o
   5   7   6        373.86        385.93         4.33 o
   6   7   6         47.61         49.03         1.64 o
   7   7   6         62.26         71.82         2.79 o
   8   7   6         26.45         33.68         2.91 o
   0   8   6        148.00        146.34         8.34 o
   1   8   6        120.83        105.90         5.07 o
   2   8   6        377.52        438.76        10.98 o
   3   8   6        992.75        963.60        10.36 o
   4   8   6        577.96        573.67         7.11 o
   5   8   6        888.10        840.48         7.37 o
   6   8   6         73.77         70.17         2.65 o
   7   8   6        143.87        136.25         3.45 o
   8   8   6         72.89         85.74         4.29 o
   1   9   6       3085.70       3163.63        45.85 o
   2   9   6         13.73         17.33         2.02 o
   3   9   6        238.30        234.71         3.45 o
   4   9   6        473.16        496.62         5.77 o
   5   9   6       1559.72       1526.04        15.39 o
   6   9   6        198.84        168.97         3.22 o
   7   9   6        269.94        290.03         4.82 o
   8   9   6        205.93        191.83         5.69 o
   0  10   6         17.37         27.90         3.45 o
   1  10   6        293.97        274.96         5.72 o
   2  10   6        912.31        944.91         8.51 o
   3  10   6       2100.33       1954.70        16.07 o
   4  10   6       1113.74       1056.62         9.89 o
   5  10   6        784.80        722.01         8.32 o
   6  10   6        265.20        248.96         3.65 o
   7  10   6         43.15         41.43         1.91 o
   1  11   6        312.42        305.86         4.32 o
   2  11   6          2.34          2.43         1.09 o
   3  11   6       1007.53        999.45         9.77 o
   4  11   6        263.23        278.11         4.67 o
   5  11   6        515.80        524.04         6.60 o
   6  11   6        943.66        931.51         9.36 o
   7  11   6        205.03        209.18         3.53 o
   0  12   6          8.52          9.25         1.64 o
   1  12   6        167.78        158.75         2.66 o
   2  12   6        310.82        307.48         4.20 o
   3  12   6       1257.79       1274.00        11.30 o
   4  12   6         38.38         24.93         1.79 o
   5  12   6       1443.45       1376.19        13.30 o
   6  12   6          7.93          5.50         0.85 o
   1  13   6         11.89         15.41         2.11 o
   2  13   6          1.21          0.98         0.97 o
   3  13   6         14.82         16.18         1.32 o
   4  13   6          2.42          0.01         0.99 o
   5  13   6        499.55        475.33         4.97 o
   6  13   6          5.58          3.54         1.11 o
   0  14   6        567.36        562.98         8.17 o
   1  14   6         11.66         12.47         1.30 o
   2  14   6       1007.25        983.96         9.60 o
   3  14   6        309.56        312.39         4.07 o
   4  14   6         52.15         53.71         1.67 o
   5  14   6        531.73        477.25         4.65 o
   1  15   6        237.92        233.00         3.61 o
   2  15   6          3.52          4.91         0.95 o
   3  15   6         16.24         13.41         1.34 o
   4  15   6          4.62          4.21         0.98 o
   0  16   6          0.81          1.81         1.16 o
   1  16   6          0.46          1.01         0.94 o
   2  16   6        220.87        235.64         3.44 o
   1   1   7      10880.52      10806.57        92.24 o
   2   1   7       4079.60       4335.03        33.54 o
   3   1   7       8517.92       9010.31        83.56 o
   4   1   7       4291.02       4355.98        50.48 o
   5   1   7       4351.57       4220.97        67.82 o
   6   1   7        508.02        536.65         8.69 o
   7   1   7       2266.60       2143.52        15.93 o
   8   1   7         82.88         72.43         3.45 o
   9   1   7        152.30        156.44         3.21 o
   0   2   7      10198.77      10087.79       129.03 o
   1   2   7        802.07        861.36         7.61 o
   2   2   7        329.28        313.68         5.38 o
   3   2   7         18.03         10.86         2.50 o
   4   2   7       5143.03       5603.62        84.16 o
   5   2   7         75.03         43.09         4.55 o
   6   2   7       2901.17       2743.77        26.17 o
   7   2   7         21.26         23.06         1.36 o
   8   2   7        159.68        160.43         2.90 o
   9   2   7          5.44          5.31         1.39 o
   1   3   7       1248.89       1309.32        10.97 o
   2   3   7       1195.90       1202.54        10.27 o
   3   3   7       1167.03       1160.87        12.71 o
   4   3   7        301.50        413.42         7.45 o
   5   3   7         61.60         47.51         3.29 o
   6   3   7         60.43         62.81         2.00 o
   7   3   7         43.92         55.51         1.72 o
   8   3   7        563.35        559.92         6.77 o
   9   3   7         10.81         10.44         1.52 o
   0   4   7       5551.62       5829.74        83.95 o
   1   4   7       3496.24       3690.42        32.87 o
   2   4   7       1685.79       1946.95        15.97 o
   3   4   7        522.55        599.94         7.66 o
   4   4   7         61.77         45.51         3.76 o
   5   4   7        767.25        767.37        10.79 o
   6   4   7         11.78          9.99         1.10 o
   7   4   7        198.06        199.12         3.39 o
   8   4   7          0.03         -0.19         1.52 o
   9   4   7          4.62          5.47         1.65 o
   1   5   7       1028.51       1074.47        11.59 o
   2   5   7       9049.93       9699.30        88.32 o
   3   5   7          1.83          5.05         1.20 o
   4   5   7       2471.83       2600.89        43.69 o
   5   5   7          5.08          6.42         1.77 o
   6   5   7         20.03         17.43         1.43 o
   7   5   7          0.66          5.17         2.61 o
   8   5   7        589.13        610.20         8.19 o
   9   5   7         23.69         23.79         3.03 o
   0   6   7       5042.39       5112.44       171.74 o
   1   6   7       1188.71       1368.08        17.45 o
   2   6   7       1506.34       1563.66        19.50 o
   3   6   7        210.86        201.03         4.99 o
   4   6   7        169.56        183.21         6.46 o
   5   6   7        327.96        307.71         4.73 o
   6   6   7        735.62        638.00         6.70 o
   7   6   7        946.08        901.02         9.36 o
   8   6   7          4.13          9.93         1.55 o
   9   6   7        979.91       1038.31        21.23 o
   1   7   7       2009.81       2314.17        47.01 o
   2   7   7         13.88         14.72         2.31 o
   3   7   7         75.57         99.50         4.33 o
   4   7   7         58.66         75.84         3.57 o
   5   7   7        144.75        151.97         3.17 o
   6   7   7          3.89          7.43         1.13 o
   7   7   7        169.70        161.66         3.69 o
   8   7   7         18.32         23.43         2.68 o
   0   8   7       3063.28       3005.57        69.00 o
   1   8   7        328.34        323.86        12.51 o
   2   8   7       1619.89       1612.73        41.70 o
   3   8   7         27.83         41.45         3.84 o
   4   8   7        165.88        180.30         3.30 o
   5   8   7        974.87        944.47         9.12 o
   6   8   7        708.83        728.78         6.15 o
   7   8   7        322.65        317.81         5.26 o
   8   8   7         11.08         10.03         2.14 o
   1   9   7       1452.63       1433.02        16.75 o
   2   9   7       1722.87       1723.55        18.03 o
   3   9   7        545.76        527.96         5.85 o
   4   9   7       1538.51       1452.40        12.67 o
   5   9   7         46.03         54.71         1.73 o
   6   9   7          5.93          5.91         1.16 o
   7   9   7         99.01         96.33         3.08 o
   8   9   7        191.96        187.01         5.07 o
   0  10   7        609.29        672.23        14.36 o
   1  10   7        173.00        150.61         3.84 o
   2  10   7         17.19         19.28         1.62 o
   3  10   7         52.20         52.17         2.00 o
   4  10   7        157.63        154.73         3.89 o
   5  10   7        791.42        788.91         7.96 o
   6  10   7        125.25        112.70         2.49 o
   7  10   7        158.02        160.67         4.49 o
   1  11   7        662.40        688.74         6.60 o
   2  11   7        161.93        160.28         3.17 o
   3  11   7        212.20        217.45         4.06 o
   4  11   7         94.73         91.89         2.85 o
   5  11   7        208.04        212.67         3.55 o
   6  11   7          8.62         11.02         1.07 o
   7  11   7        268.90        267.63         5.82 o
   0  12   7        884.56        897.99        10.48 o
   1  12   7        402.29        395.13         5.99 o
   2  12   7         95.52         89.85         2.69 o
   3  12   7          0.62          0.65         1.30 o
   4  12   7        109.30        113.05         3.07 o
   5  12   7          4.43          7.30         1.26 o
   6  12   7        297.52        284.96         4.26 o
   1  13   7       1742.91       1734.36        14.22 o
   2  13   7        305.93        302.26         4.26 o
   3  13   7       1012.47       1003.06         9.06 o
   4  13   7        709.94        674.14         6.67 o
   5  13   7        588.38        574.41         5.51 o
   6  13   7          4.92          2.27         1.10 o
   0  14   7         44.35         41.45         2.38 o
   1  14   7        293.60        286.79         3.86 o
   2  14   7         92.77         89.68         2.33 o
   3  14   7        157.12        149.53         2.79 o
   4  14   7          0.17          0.44         0.81 o
   5  14   7        174.02        164.96         2.71 o
   1  15   7         87.32        101.62         2.48 o
   2  15   7         25.55         27.37         1.29 o
   3  15   7        138.43        157.66         2.45 o
   4  15   7        271.91        268.65         3.05 o
   0  16   7          4.70          7.52         3.41 o
   1  16   7         27.63         27.97         1.35 o
   2  16   7         68.43         69.85         1.95 o
   0   0   8       1309.96       1492.27        26.81 o
   1   0   8       5693.81       5733.20        59.14 o
   2   0   8        967.82       1028.84        13.57 o
   3   0   8        933.93        816.60        16.98 o
   4   0   8       2379.96       2536.74        56.49 o
   5   0   8         54.65         75.82         6.82 o
   6   0   8       2029.22       1822.41        22.89 o
   7   0   8       2513.18       2417.03        25.06 o
   8   0   8          7.52          9.68         1.87 o
   9   0   8       1354.68       1433.17        21.96 o
   1   1   8       6629.24       6856.09        52.42 o
   2   1   8         62.64         60.83         1.62 o
   3   1   8        649.92        743.47         8.85 o
   4   1   8        231.11        202.11         5.11 o
   5   1   8         56.69         42.54         3.99 o
   6   1   8        151.86        128.76         4.37 o
   7   1   8         73.88         65.51         2.00 o
   8   1   8          0.49          1.03         1.07 o
   9   1   8         72.13         80.43         2.26 o
   0   2   8       3130.55       3260.53        33.58 o
   1   2   8       1079.68       1059.97         9.68 o
   2   2   8       2910.81       2950.19        23.40 o
   3   2   8        561.01        645.44         7.98 o
   4   2   8       1037.81       1058.40        17.62 o
   5   2   8          1.80          2.27         6.82 o
   6   2   8        647.32        575.82         5.95 o
   7   2   8        661.22        613.36         7.49 o
   8   2   8          3.15          3.07         1.01 o
   9   2   8        538.06        593.96         7.31 o
   1   3   8      11080.00      10982.17        83.33 o
   2   3   8        571.54        644.20         6.71 o
   3   3   8       1379.96       1515.39        16.00 o
   4   3   8         67.15         71.83         4.16 o
   5   3   8         62.47         61.45         3.84 o
   6   3   8        220.29        221.30         3.80 o
   7   3   8        175.45        188.18         2.76 o
   8   3   8        409.75        371.90         5.21 o
   9   3   8        125.49        128.07         3.08 o
   0   4   8       1246.25       1369.70        17.32 o
   1   4   8       1641.59       1719.47        15.17 o
   2   4   8        350.84        429.04         4.76 o
   3   4   8      11076.71      11371.22       105.42 o
   4   4   8        229.26        292.51         7.11 o
   5   4   8       1156.90       1151.14        18.93 o
   6   4   8         11.71         16.37         1.41 o
   7   4   8          1.79          0.78         1.16 o
   8   4   8         13.26         11.98         1.40 o
   9   4   8         12.41         13.27         1.64 o
   1   5   8        623.02        579.51         7.08 o
   2   5   8       2317.25       2495.31        21.58 o
   3   5   8        917.38        931.46        13.16 o
   4   5   8         36.85         46.10         3.99 o
   5   5   8        874.85        817.46        12.37 o
   6   5   8        353.63        317.56         4.34 o
   7   5   8        139.82        143.63         2.95 o
   8   5   8        107.86        122.03         3.56 o
   9   5   8        232.69        243.32         7.96 o
   0   6   8       2608.00       3035.90        68.24 o
   1   6   8          3.90         12.13         1.87 o
   2   6   8        492.15        629.11        11.08 o
   3   6   8        635.88        582.72        11.05 o
   4   6   8          0.66          4.74         3.45 o
   5   6   8        291.20        276.37         4.29 o
   6   6   8         99.48        111.02         2.68 o
   7   6   8          2.91          9.39         1.27 o
   8   6   8         38.79         32.51         1.84 o
   9   6   8          1.84          3.03         1.61 o
   2   7   8          9.87         17.97         4.17 o
   3   7   8       3555.01       3451.37        51.28 o
   4   7   8         53.63         50.28         2.57 o
   5   7   8       6337.97       6030.09        45.91 o
   6   7   8       1279.32       1193.62         9.77 o
   7   7   8       1368.76       1399.80        12.12 o
   8   7   8         96.46        103.98         3.63 o
   0   8   8       1069.93       1148.70        30.33 o
   1   8   8       1006.96       1030.15        29.19 o
   2   8   8          4.34          6.27         2.91 o
   3   8   8       1608.03       1566.84        16.74 o
   4   8   8        871.70        817.60         7.41 o
   5   8   8        150.05        158.53         2.70 o
   6   8   8        242.94        210.14         4.12 o
   7   8   8          1.88          1.64         1.59 o
   8   8   8         56.76         50.19         2.91 o
   1   9   8       1934.55       1887.76        21.39 o
   2   9   8         42.93         44.61         2.89 o
   3   9   8        760.06        702.62         7.13 o
   4   9   8        103.63        111.30         2.77 o
   5   9   8        870.19        814.00         7.50 o
   6   9   8        511.01        496.56         5.45 o
   7   9   8        126.49        112.13         3.50 o
   8   9   8         44.96         51.87         2.91 o
   0  10   8       1909.01       1912.01        31.74 o
   1  10   8        256.63        232.84         3.61 o
   2  10   8        513.28        498.19         6.04 o
   3  10   8        511.36        480.53         6.00 o
   4  10   8         64.60         48.78         2.18 o
   5  10   8         13.79         11.02         1.42 o
   6  10   8          1.05          2.60         1.30 o
   7  10   8         11.13         10.56         1.64 o
   1  11   8       3438.76       3312.70        24.57 o
   2  11   8         63.25         67.23         2.38 o
   3  11   8         74.24         74.54         2.94 o
   4  11   8         36.45         38.09         2.11 o
   5  11   8        476.28        462.43         5.42 o
   6  11   8        420.91        431.91         5.44 o
   7  11   8         83.11         81.58         6.07 o
   0  12   8        296.19        317.18         5.17 o
   1  12   8         61.44         72.72         2.59 o
   2  12   8          4.78          7.61         1.64 o
   3  12   8        167.65        156.88         3.50 o
   4  12   8        374.10        375.27         5.42 o
   5  12   8        171.27        162.53         3.15 o
   6  12   8         20.94         27.37         1.35 o
   1  13   8        204.81        195.18         4.42 o
   2  13   8        168.05        171.93         3.15 o
   3  13   8         23.72         18.81         1.65 o
   4  13   8        412.72        388.49         4.07 o
   5  13   8         72.41         53.07         1.53 o
   6  13   8         36.09         28.32         1.90 o
   0  14   8        406.05        404.36         7.38 o
   1  14   8        981.03       1024.96         9.24 o
   2  14   8        995.58       1065.72        10.29 o
   3  14   8        372.30        375.67         5.04 o
   4  14   8        983.78        955.20         8.11 o
   5  14   8        103.68         94.98         3.44 o
   1  15   8        122.09        127.69         2.62 o
   2  15   8        471.91        463.44         4.89 o
   3  15   8        100.60         91.49         1.87 o
   4  15   8         11.78          9.55         2.25 o
   0  16   8         35.61         29.77         3.03 o
   1  16   8         35.43         38.23         1.67 o
   2  16   8         29.28         33.12         1.64 o
   1   1   9       5120.84       5043.32        43.91 o
   2   1   9       6479.14       6671.69        51.36 o
   3   1   9       8385.74       8756.87        81.54 o
   4   1   9       5364.95       5578.42        70.32 o
   5   1   9        266.98        290.05         5.79 o
   6   1   9        198.10        160.76         2.33 o
   7   1   9         24.93         27.59         1.32 o
   8   1   9        158.00        152.72         2.85 o
   9   1   9         34.83         27.77         2.06 o
   0   2   9       3276.82       3169.47        32.76 o
   1   2   9          8.40         16.04         1.12 o
   2   2   9        543.42        587.37         6.59 o
   3   2   9        369.62        454.02         6.38 o
   4   2   9       2249.67       2329.62        28.85 o
   5   2   9       1805.60       1876.05        29.61 o
   6   2   9       1232.56       1176.97         8.89 o
   7   2   9         69.62         71.10         2.76 o
   8   2   9        107.61        115.07         2.95 o
   9   2   9          0.16         -1.04         1.04 o
   1   3   9          6.80         18.63         1.07 o
   2   3   9       2951.83       3244.96        27.51 o
   3   3   9        114.13        172.57         3.75 o
   4   3   9          4.81          6.82         2.19 o
   5   3   9        265.53        316.24         6.04 o
   6   3   9        317.89        311.19         3.76 o
   7   3   9        178.08        163.36         3.33 o
   8   3   9        460.70        475.54         6.00 o
   9   3   9         19.80         17.29         1.49 o
   0   4   9       4776.77       5258.91        67.31 o
   1   4   9        365.42        346.96         4.38 o
   2   4   9          7.57          8.13         1.29 o
   3   4   9        533.21        652.69        10.02 o
   4   4   9       2934.71       2818.29        39.02 o
   5   4   9         48.50         44.91         2.82 o
   6   4   9       1998.05       1887.61        14.64 o
   7   4   9        128.41        120.15         2.77 o
   8   4   9        272.80        276.39         4.21 o
   9   4   9        152.31        177.74         4.49 o
   1   5   9        590.63        679.44         7.90 o
   2   5   9       4098.91       4296.39        44.84 o
   3   5   9        267.70        359.10         6.91 o
   4   5   9        869.78        904.99        18.74 o
   5   5   9         30.71         39.06         2.80 o
   6   5   9        173.62        164.75         3.39 o
   7   5   9        396.04        417.16         5.04 o
   8   5   9        925.26        957.77        11.22 o
   9   5   9         11.35         18.96         1.82 o
   0   6   9      29962.40      30751.76       647.52 o
   1   6   9       1299.87       1450.35        26.21 o
   2   6   9       2310.82       2231.57        31.32 o
   3   6   9         36.48         33.48         3.06 o
   4   6   9        663.90        611.68        15.48 o
   5   6   9        857.71        766.62         8.43 o
   6   6   9        258.81        220.68         3.62 o
   7   6   9        400.55        360.24         4.54 o
   8   6   9        137.58        145.76         3.36 o
   9   6   9        181.95        214.58         6.07 o
   1   7   9        182.69        204.72         9.86 o
   2   7   9       2786.66       3002.01        49.32 o
   3   7   9        614.22        619.29        14.34 o
   4   7   9        105.09        124.59         3.56 o
   5   7   9         11.85         19.43         1.38 o
   6   7   9          9.27          6.04         1.14 o
   7   7   9        107.81        100.53         2.72 o
   8   7   9         81.05         76.74         3.06 o
   0   8   9      14970.79      14707.13       313.90 o
   1   8   9         23.85         39.43         6.07 o
   2   8   9       1405.68       1205.17        19.04 o
   3   8   9       1080.35       1072.09        12.35 o
   4   8   9        486.06        445.36         4.92 o
   5   8   9        423.44        461.40         4.84 o
   6   8   9         24.92         27.50         1.64 o
   7   8   9          1.46          2.95         1.59 o
   8   8   9        132.24        158.66         7.96 o
   1   9   9          6.94         16.00         1.84 o
   2   9   9       1822.29       1759.64        20.95 o
   3   9   9        830.00        817.01         8.06 o
   4   9   9         14.59         11.33         1.40 o
   5   9   9        309.41        261.94         3.97 o
   6   9   9        293.91        299.03         5.21 o
   7   9   9         42.30         51.64         2.35 o
   8   9   9        105.72        113.73         5.31 o
   0  10   9        269.41        313.15        19.30 o
   1  10   9          6.76          4.98         1.03 o
   2  10   9         10.80         13.10         1.90 o
   3  10   9        162.75        160.00         3.56 o
   4  10   9       2603.34       2531.03        20.30 o
   5  10   9        148.18        139.99         2.95 o
   6  10   9         67.04         70.94         2.92 o
   7  10   9         57.08         49.33         2.16 o
   1  11   9        554.84        514.06         6.53 o
   2  11   9          0.12          0.71         1.19 o
   3  11   9        855.91        771.59         7.76 o
   4  11   9         28.52         27.28         1.92 o
   5  11   9        408.91        403.70         4.84 o
   6  11   9         55.22         62.79         2.44 o
   7  11   9         75.58         77.66         4.55 o
   0  12   9         78.11         80.92         4.05 o
   1  12   9         33.72         29.90         1.74 o
   2  12   9         32.29         32.71         2.18 o
   3  12   9         67.05         68.99         2.75 o
   4  12   9       1930.73       1909.53        17.72 o
   5  12   9          8.23          9.49         1.58 o
   6  12   9        198.05        199.82         3.30 o
   1  13   9        164.04        164.53         2.88 o
   2  13   9        915.75        910.92        10.75 o
   3  13   9        159.49        167.46         3.86 o
   4  13   9          2.75          5.35         0.94 o
   5  13   9        183.47        167.12         2.21 o
   0  14   9        191.89        181.44         5.05 o
   1  14   9        126.43        131.73         2.62 o
   2  14   9         69.42         77.06         2.01 o
   3  14   9          5.57          4.80         0.98 o
   4  14   9         96.92         84.95         1.78 o
   5  14   9         18.13         18.20         3.03 o
   1  15   9        443.29        430.61         5.72 o
   2  15   9       1067.53       1059.48        11.12 o
   3  15   9        172.50        181.66         2.80 o
   0  16   9        469.57        415.36         7.28 o
   1  16   9         74.99         78.63         2.18 o
   2  16   9         67.17         81.58         2.37 o
   0   0  10       2065.03       1870.76        31.41 o
   1   0  10       1537.81       1419.86        17.91 o
   2   0  10       8567.71       8619.96        98.81 o
   3   0  10       2128.31       2072.82        30.12 o
   4   0  10        562.26        451.93        14.79 o
   5   0  10        556.00        533.08        13.27 o
   6   0  10         62.79         69.30         2.42 o
   7   0  10       2177.01       2052.73        21.67 o
   8   0  10         50.44         56.52         2.45 o
   9   0  10        578.32        621.09        11.52 o
   1   1  10       1882.97       1894.99        16.53 o
   2   1  10         63.93         73.80         2.09 o
   3   1  10        217.39        187.91         3.89 o
   4   1  10         35.55         19.62         2.27 o
   5   1  10        483.88        432.96        11.38 o
   6   1  10         59.25         66.09         2.33 o
   7   1  10         76.10         71.00         1.87 o
   8   1  10        163.41        168.79         3.36 o
   9   1  10        303.58        299.10         5.02 o
   0   2  10       3456.91       3361.33        34.90 o
   1   2  10       1081.64       1104.33        10.37 o
   2   2  10       5271.25       5294.89        43.62 o
   3   2  10        171.49        142.38         3.44 o
   4   2  10        983.20        837.74        22.50 o
   5   2  10        357.50        355.37         8.06 o
   6   2  10        855.58        788.44         7.02 o
   7   2  10        193.54        161.36         2.82 o
   8   2  10        332.85        332.37         4.84 o
   9   2  10          6.83         10.72         1.75 o
   1   3  10      11684.67      11792.06        89.63 o
   2   3  10         26.21         30.64         1.48 o
   3   3  10        421.43        509.11         8.42 o
   4   3  10         10.53         18.94         2.45 o
   5   3  10        234.57        225.18         8.42 o
   6   3  10        866.56        823.52         8.22 o
   7   3  10        499.29        501.45         5.81 o
   8   3  10       1309.50       1355.11        13.04 o
   9   3  10        244.44        240.78         3.75 o
   0   4  10       5798.86       6349.47        77.26 o
   1   4  10       1438.17       1562.44        14.22 o
   2   4  10       5659.65       6073.06        57.37 o
   3   4  10       5167.93       5068.05        58.52 o
   4   4  10       1894.19       1982.17        38.29 o
   5   4  10        315.24        337.61         6.42 o
   6   4  10       1496.84       1379.41        11.96 o
   7   4  10         35.41         36.09         2.26 o
   8   4  10        243.37        245.88         4.04 o
   9   4  10        317.97        371.67         4.86 o
   1   5  10        281.94        351.17         5.27 o
   2   5  10        169.71        139.24         3.71 o
   3   5  10        314.21        388.18         7.37 o
   4   5  10        253.43        227.25         5.13 o
   5   5  10        444.16        463.51        16.37 o
   6   5  10        143.24        139.50         2.80 o
   7   5  10         39.62         29.97         1.67 o
   8   5  10         20.66         27.28         1.53 o
   9   5  10         54.05         51.77         2.52 o
   0   6  10       2096.21       2357.30        54.59 o
   1   6  10        678.73        623.91        10.93 o
   2   6  10         39.17         44.77         3.39 o
   3   6  10       1213.86       1167.64        22.24 o
   4   6  10        148.20        140.28         4.24 o
   5   6  10          0.53          1.57         1.07 o
   6   6  10         84.30         84.59         2.50 o
   7   6  10        278.32        240.75         3.64 o
   8   6  10          3.45          4.82         1.29 o
   1   7  10        401.64        372.28        13.65 o
   2   7  10        184.76        158.47         6.43 o
   3   7  10         89.88         91.43         7.22 o
   4   7  10        541.02        500.17         5.64 o
   5   7  10       3783.14       3515.07        30.51 o
   6   7  10        268.68        264.40         5.84 o
   7   7  10        307.29        347.55         4.26 o
   8   7  10         14.13         15.49         2.04 o
   0   8  10         73.17         68.24         6.82 o
   1   8  10        537.96        531.80         9.40 o
   2   8  10        122.33        125.01         3.98 o
   3   8  10       1436.39       1404.33        13.54 o
   4   8  10         94.33         95.37         2.76 o
   5   8  10         84.88        110.32         3.19 o
   6   8  10         86.00         85.85         3.03 o
   7   8  10         99.46        104.32         3.38 o
   8   8  10         10.89         12.72         1.82 o
   1   9  10         71.55         83.12         3.44 o
   2   9  10        474.03        470.54         6.50 o
   3   9  10         14.35         12.14         1.40 o
   4   9  10        303.97        293.38         6.26 o
   5   9  10       1043.08        982.08         9.30 o
   6   9  10        286.24        250.99         4.91 o
   7   9  10         78.47         84.71         3.39 o
   0  10  10         37.01         40.19         5.31 o
   1  10  10        212.50        196.98         3.92 o
   2  10  10        120.19        120.91         2.95 o
   3  10  10        612.99        587.45         8.01 o
   4  10  10        668.72        648.77         7.64 o
   5  10  10         72.98         58.39         2.03 o
   6  10  10        698.10        666.68         8.61 o
   7  10  10        191.59        178.61         3.38 o
   1  11  10        502.00        519.91         6.24 o
   2  11  10         81.81         87.95         3.05 o
   3  11  10        728.23        707.92         9.07 o
   4  11  10        219.56        217.36         4.04 o
   5  11  10         46.85         52.57         1.94 o
   6  11  10        180.86        171.08         4.38 o
   7  11  10        165.31        180.46         6.07 o
   0  12  10       1271.65       1280.69        24.50 o
   1  12  10         38.47         33.66         2.18 o
   2  12  10       1343.16       1371.78        14.87 o
   3  12  10         44.05         41.33         2.35 o
   4  12  10        308.01        339.58         4.96 o
   5  12  10         74.66         69.79         2.35 o
   6  12  10        133.00        156.69         2.91 o
   1  13  10       1572.65       1578.73        20.59 o
   2  13  10        282.86        279.22         5.02 o
   3  13  10         47.51         43.52         2.30 o
   4  13  10         25.56         21.98         1.47 o
   5  13  10          0.43          0.76         0.71 o
   0  14  10        120.64        116.74         4.93 o
   1  14  10        323.20        324.95         5.00 o
   2  14  10        279.20        286.10         4.04 o
   3  14  10        160.43        159.55         3.85 o
   4  14  10         74.01         82.47         2.48 o
   1  15  10        713.09        719.54         8.17 o
   2  15  10         40.47         41.37         2.19 o
   3  15  10        132.31        125.44         2.19 o
   0  16  10        409.76        409.55         7.10 o
   1  16  10        113.07        114.74         3.83 o
   1   1  11          7.40         21.16         1.61 o
   2   1  11        633.54        593.15         6.44 o
   3   1  11       2657.94       2487.82        30.05 o
   4   1  11         74.04         85.69         9.10 o
   5   1  11        834.79        717.75        10.48 o
   6   1  11        626.62        573.73         5.03 o
   7   1  11        509.98        507.01         4.88 o
   8   1  11        920.62        944.40        15.32 o
   9   1  11         60.31         65.93         5.02 o
   0   2  11         55.59         29.25         1.70 o
   1   2  11       3766.14       4073.94        32.01 o
   2   2  11        124.79         97.21         2.37 o
   3   2  11        679.39        649.59        12.53 o
   4   2  11       1100.20       1198.66        22.78 o
   5   2  11         58.49         65.90         3.28 o
   6   2  11        480.75        476.18         4.89 o
   7   2  11         64.68         62.45         2.13 o
   8   2  11         34.84         29.55         1.69 o
   9   2  11         79.45         84.74         4.15 o
   1   3  11      11940.75      12477.62        94.87 o
   2   3  11        311.47        318.27         4.97 o
   3   3  11       2945.39       3094.10        36.95 o
   4   3  11       1035.64       1024.48        20.35 o
   5   3  11        607.18        569.61        10.94 o
   6   3  11         60.53         59.01         2.35 o
   7   3  11        559.29        562.55         6.22 o
   8   3  11          1.21          4.75         1.26 o
   9   3  11         48.92         57.85         2.98 o
   0   4  11        841.49        692.08        13.10 o
   1   4  11        947.81       1117.08        10.85 o
   2   4  11       3540.43       3475.56        36.84 o
   3   4  11         15.32         32.67         2.44 o
   4   4  11         57.24         66.77         4.63 o
   5   4  11        312.71        331.12         5.13 o
   6   4  11          1.80          6.00         1.19 o
   7   4  11        179.31        186.28         3.30 o
   8   4  11          0.18          1.44         1.02 o
   9   4  11         12.34         17.03         1.90 o
   1   5  11       2676.43       2772.25        33.31 o
   2   5  11        565.56        544.23         8.90 o
   3   5  11          0.63          4.68         1.67 o
   4   5  11       1039.06        986.86        13.12 o
   5   5  11         14.89         14.45         2.10 o
   6   5  11         65.20         71.43         2.10 o
   7   5  11         41.41         42.45         1.78 o
   8   5  11        189.78        192.91         3.25 o
   0   6  11         44.74         49.28         5.31 o
   1   6  11          7.24         10.20         2.01 o
   2   6  11       2432.82       2376.97        33.64 o
   3   6  11        984.41       1034.43        15.92 o
   4   6  11       1901.56       1909.32        22.43 o
   5   6  11        278.93        235.57         4.00 o
   6   6  11       2746.26       2609.12        21.37 o
   7   6  11        183.16        184.60         3.18 o
   8   6  11        516.51        516.13         6.67 o
   1   7  11       1602.34       1695.48        30.02 o
   2   7  11          1.63          1.28         2.01 o
   3   7  11        246.59        257.65         5.59 o
   4   7  11         42.73         40.63         2.42 o
   5   7  11         10.41         15.41         1.72 o
   6   7  11         25.98         23.41         1.45 o
   7   7  11         24.85         26.82         1.49 o
   8   7  11         55.73         59.91         5.36 o
   0   8  11        117.57        108.42         6.82 o
   1   8  11        300.88        347.54         6.49 o
   2   8  11        511.72        525.09         8.49 o
   3   8  11         10.10          8.86         1.49 o
   4   8  11          6.78          7.38         1.37 o
   5   8  11        502.23        480.47         9.26 o
   6   8  11        209.75        212.89         3.30 o
   7   8  11        432.34        426.11         6.21 o
   8   8  11         12.15         15.30         1.82 o
   1   9  11        479.37        418.28         7.47 o
   2   9  11        789.03        750.83         8.07 o
   3   9  11          4.27          5.27         1.22 o
   4   9  11        712.89        694.43         6.61 o
   5   9  11        145.71        138.33         3.50 o
   6   9  11         13.57         19.39         1.49 o
   7   9  11         58.59         67.66         3.50 o
   0  10  11        259.57        227.22         7.22 o
   1  10  11        438.80        436.08         8.50 o
   2  10  11       2501.89       2318.31        21.43 o
   3  10  11         60.85         68.99         2.56 o
   4  10  11        191.28        186.83         3.89 o
   5  10  11         47.00         58.44         2.96 o
   6  10  11         22.86         21.30         1.90 o
   7  10  11          0.21          2.78         1.31 o
   1  11  11        388.85        379.51         6.37 o
   2  11  11         82.78         82.57         3.16 o
   3  11  11       1159.27       1110.03        12.67 o
   4  11  11          6.29          7.92         1.67 o
   5  11  11        520.64        506.01         6.05 o
   6  11  11         81.59         81.74         3.34 o
   0  12  11         15.17         14.41         2.03 o
   1  12  11        255.93        236.80         4.83 o
   2  12  11        476.39        476.23         8.03 o
   3  12  11        175.28        168.49         4.78 o
   4  12  11         93.92        105.15         5.07 o
   5  12  11        143.35        135.14         3.38 o
   6  12  11        242.91        262.20         7.20 o
   1  13  11         63.91         67.77         2.84 o
   2  13  11          0.78          0.29         1.44 o
   3  13  11        310.98        322.68         6.47 o
   4  13  11          2.93          3.25         1.29 o
   5  13  11        228.75        252.33         5.40 o
   0  14  11          2.16          4.26         1.95 o
   1  14  11          3.60          3.28         1.42 o
   2  14  11        325.29        302.08         5.24 o
   3  14  11         40.92         38.18         2.16 o
   4  14  11         22.08         22.04         1.59 o
   1  15  11        116.12        124.19         2.81 o
   2  15  11         31.36         24.88         2.30 o
   3  15  11         15.51         23.65         2.71 o
   0  16  11        513.19        468.58         9.86 o
   0   0  12       9166.04      10354.72       171.28 o
   1   0  12       1512.59       1518.54        19.52 o
   2   0  12       1467.01       1561.57        20.31 o
   3   0  12       3211.04       2754.20        47.03 o
   4   0  12       1175.03       1007.67        28.05 o
   5   0  12        391.58        339.95         9.28 o
   6   0  12        198.01        210.42         6.63 o
   7   0  12        640.50        625.69         8.70 o
   8   0  12         59.65         55.94         3.21 o
   9   0  12        375.57        353.10        13.65 o
   1   1  12       3773.75       4308.38        35.90 o
   2   1  12        523.09        576.70         6.96 o
   3   1  12        913.24        909.72        13.35 o
   4   1  12        752.31        783.24        16.62 o
   5   1  12       1310.09       1261.12        16.02 o
   6   1  12          2.62          3.12         0.88 o
   7   1  12        301.83        303.96         3.95 o
   8   1  12          2.53          7.48         1.14 o
   9   1  12         97.55         86.93         2.82 o
   0   2  12       1160.35       1363.96        19.81 o
   1   2  12        211.62        224.69         3.44 o
   2   2  12        172.13        195.77         4.20 o
   3   2  12        982.56       1010.27        14.29 o
   4   2  12        242.73        275.19         8.83 o
   5   2  12       1032.09        997.02        13.31 o
   6   2  12         53.43         35.68         1.35 o
   7   2  12        698.26        699.06         7.74 o
   8   2  12         13.93         20.48         1.61 o
   9   2  12        619.30        661.34        10.50 o
   1   3  12        462.59        561.49         6.12 o
   2   3  12       2103.45       2103.07        23.32 o
   3   3  12       1527.82       1529.54        20.04 o
   4   3  12       1132.14       1116.58        16.92 o
   5   3  12       3359.60       3189.35        32.14 o
   6   3  12         82.39         71.69         2.77 o
   7   3  12       1701.93       1642.97        14.29 o
   8   3  12          0.95          2.92         1.15 o
   9   3  12          0.97          1.77         1.31 o
   0   4  12       8105.10       8105.35       241.49 o
   1   4  12         53.73         86.07         2.71 o
   2   4  12       2191.01       2422.51        26.71 o
   3   4  12        216.11        153.78         5.09 o
   4   4  12          7.34          8.40         1.88 o
   5   4  12          6.41         15.87         2.25 o
   6   4  12       1158.47       1163.13        12.43 o
   7   4  12       1246.00       1174.07        10.73 o
   8   4  12          1.12          1.28         1.02 o
   9   4  12       1085.59       1191.05        17.37 o
   1   5  12       2232.95       2095.58        29.53 o
   2   5  12        113.70        124.95         4.06 o
   3   5  12       4952.94       4831.96        76.93 o
   4   5  12          6.73          9.69         2.12 o
   5   5  12        774.35        743.08         8.58 o
   6   5  12        752.78        650.77         6.35 o
   7   5  12        260.92        264.13         3.86 o
   8   5  12         15.02         15.74         1.35 o
   0   6  12       1011.11        881.81        24.26 o
   1   6  12        405.22        413.41        10.23 o
   2   6  12         65.50         82.90         4.33 o
   3   6  12        291.06        295.52         7.03 o
   4   6  12        239.86        267.48         4.88 o
   5   6  12         60.62         72.17         2.55 o
   6   6  12         11.65         26.07         1.86 o
   7   6  12        277.76        275.55         3.82 o
   8   6  12        112.53        103.27         3.50 o
   1   7  12       3223.30       2946.86        48.79 o
   2   7  12       2379.77       2277.65        30.46 o
   3   7  12       1179.41       1128.72        14.03 o
   4   7  12         77.00         81.06         2.75 o
   5   7  12        498.00        473.53         5.83 o
   6   7  12         22.87         16.24         1.42 o
   7   7  12        218.46        216.01         3.28 o
   8   7  12        775.82        814.85        17.64 o
   0   8  12        322.05        356.89         8.58 o
   1   8  12        379.12        405.02         7.55 o
   2   8  12        520.92        577.87         9.07 o
   3   8  12          5.10          5.51         1.50 o
   4   8  12         79.73         67.90         2.57 o
   5   8  12        401.06        399.62         5.70 o
   6   8  12        201.03        203.09         3.20 o
   7   8  12        149.67        148.82         3.66 o
   1   9  12       1553.59       1564.89        19.08 o
   2   9  12       1179.24       1167.12        11.34 o
   3   9  12        470.92        466.60         6.02 o
   4   9  12        544.03        502.79         5.93 o
   5   9  12        423.56        388.04         6.89 o
   6   9  12         77.36         70.28         2.22 o
   7   9  12        840.46        769.96        21.00 o
   0  10  12          3.19          6.07         2.68 o
   1  10  12         18.68         18.15         2.04 o
   2  10  12        523.68        531.79         7.38 o
   3  10  12        206.40        205.10         4.61 o
   4  10  12        447.10        464.76         8.58 o
   5  10  12          3.69          5.31         2.14 o
   6  10  12         72.93         80.81         3.19 o
   7  10  12       1062.57       1056.17        22.51 o
   1  11  12       1909.84       1910.70        23.50 o
   2  11  12         43.55         34.87         2.67 o
   3  11  12        451.31        464.89         8.24 o
   4  11  12        907.44        886.83        10.41 o
   5  11  12        956.91        988.75        13.09 o
   6  11  12        261.29        274.42         5.25 o
   0  12  12       1357.16       1415.27        20.77 o
   1  12  12         56.10         56.13         2.78 o
   2  12  12          3.29          2.14         1.75 o
   3  12  12         13.75         16.61         2.21 o
   4  12  12        100.24         87.37         2.84 o
   5  12  12        271.89        258.69         6.15 o
   6  12  12         27.66         22.75         3.03 o
   1  13  12        155.16        155.17         7.09 o
   2  13  12         66.36         74.76         2.84 o
   3  13  12         12.89         16.84         1.77 o
   4  13  12        112.55        112.43         2.39 o
   5  13  12         14.36          9.10         3.03 o
   0  14  12         85.55         87.38         3.64 o
   1  14  12         25.37         26.18         2.30 o
   2  14  12         97.20        103.17         3.57 o
   3  14  12        156.30        161.58         3.20 o
   4  14  12        141.64        144.92         4.29 o
   1  15  12         43.70         45.38         1.78 o
   2  15  12          5.46          8.13         1.56 o
   1   1  13      13889.06      14019.98       142.73 o
   2   1  13        110.18         94.00         3.50 o
   3   1  13        749.99        777.78        11.73 o
   4   1  13         50.00         53.08         4.29 o
   5   1  13         38.02         42.42         1.81 o
   6   1  13        271.26        242.91         2.78 o
   7   1  13         93.53         89.46         2.49 o
   8   1  13        286.54        302.17         5.79 o
   9   1  13        370.00        339.54         5.20 o
   0   2  13        155.49         99.98         4.49 o
   1   2  13       3577.58       3716.60        33.30 o
   2   2  13          5.82          5.67         1.64 o
   3   2  13       1196.96       1197.96        16.52 o
   4   2  13         32.46         23.56         3.05 o
   5   2  13         18.22         19.16         1.17 o
   6   2  13          1.60          2.06         0.86 o
   7   2  13        506.79        487.63         5.36 o
   8   2  13          0.22          0.98         1.44 o
   9   2  13        120.17        134.24         3.50 o
   1   3  13        145.54        216.52         4.08 o
   2   3  13       1051.34       1107.85        15.87 o
   3   3  13       1566.76       1495.62        27.07 o
   4   3  13        195.01        190.79         4.71 o
   5   3  13       1150.85       1106.59         9.02 o
   6   3  13          7.95          7.57         1.26 o
   7   3  13         85.52        101.42         2.50 o
   8   3  13          3.07          1.30         0.91 o
   9   3  13          0.33          1.90         1.61 o
   0   4  13       3658.13       3936.66        87.19 o
   1   4  13       2161.15       2341.98        28.25 o
   2   4  13        798.13        732.50        11.06 o
   3   4  13         19.55         17.33         2.91 o
   4   4  13        304.73        315.79         6.17 o
   5   4  13         69.46         61.39         2.32 o
   6   4  13        125.90        112.96         2.52 o
   7   4  13        490.35        491.56         5.61 o
   8   4  13         13.16         19.35         1.30 o
   1   5  13        776.72        855.03        15.43 o
   2   5  13          7.08          5.98         4.17 o
   3   5  13       2344.19       2138.88        28.83 o
   4   5  13         79.85         80.71         4.13 o
   5   5  13       3264.70       3021.22        29.97 o
   6   5  13        114.49         93.24         2.71 o
   7   5  13        749.79        748.11        10.06 o
   8   5  13          1.24          2.81         1.24 o
   0   6  13        212.87        277.51        11.37 o
   1   6  13         11.48          6.82         2.68 o
   2   6  13        203.13        207.00         7.51 o
   3   6  13       4060.83       4008.71        50.79 o
   4   6  13       2099.48       2014.03        18.25 o
   5   6  13        231.43        240.48         4.06 o
   6   6  13       1315.45       1207.64        10.97 o
   7   6  13         92.65         86.39         2.24 o
   8   6  13        117.93         95.47         2.84 o
   1   7  13        250.09        273.72         6.47 o
   2   7  13         25.66         19.94         4.52 o
   3   7  13         11.92         10.73         2.28 o
   4   7  13         48.47         53.15         1.86 o
   5   7  13        324.38        309.14         5.58 o
   6   7  13         97.92         82.76         2.33 o
   7   7  13        204.03        204.72         3.79 o
   8   7  13         47.47         33.34         3.41 o
   0   8  13        197.90        201.83         5.75 o
   1   8  13         89.73         84.19         7.14 o
   2   8  13          5.04          8.70         1.34 o
   3   8  13       4536.51       4296.05        35.44 o
   4   8  13        148.82        153.59         2.83 o
   5   8  13         81.58         82.35         3.46 o
   6   8  13        182.22        199.36         3.84 o
   7   8  13         31.75         31.70         1.97 o
   1   9  13          1.49         -0.51         2.19 o
   2   9  13         39.95         43.88         2.02 o
   3   9  13        330.79        327.94         4.88 o
   4   9  13        582.51        564.35         6.53 o
   5   9  13        747.84        738.69         9.54 o
   6   9  13        114.11         99.99         2.49 o
   7   9  13        100.25        109.21         3.34 o
   0  10  13       4930.96       4818.40        72.98 o
   1  10  13        862.42        838.74         9.63 o
   2  10  13       1932.79       1886.89        29.24 o
   3  10  13          5.38          2.45         2.01 o
   4  10  13        166.94        169.62         3.81 o
   5  10  13          0.54          0.76         1.75 o
   6  10  13          2.95          0.45         1.56 o
   7  10  13        343.39        379.87         9.86 o
   1  11  13          0.76          2.22         1.40 o
   2  11  13          6.79          8.37         1.73 o
   3  11  13        231.94        239.15         5.58 o
   4  11  13          0.32          2.38         1.29 o
   5  11  13        343.86        358.52         7.76 o
   6  11  13         13.60         17.74         2.27 o
   0  12  13        527.35        536.56         9.81 o
   1  12  13        550.21        542.51         8.70 o
   2  12  13        171.75        154.46         4.53 o
   3  12  13          4.47          8.50         2.01 o
   4  12  13          3.11          4.51         1.21 o
   5  12  13         13.29         13.69         2.14 o
   1  13  13        290.23        292.27         5.79 o
   2  13  13         39.85         40.45         2.80 o
   3  13  13        113.48        126.89         3.55 o
   4  13  13         66.72         66.34         2.44 o
   0  14  13         55.14         62.76         3.08 o
   1  14  13         64.51         64.64         3.34 o
   2  14  13         18.48         23.64         2.01 o
   3  14  13         79.65         75.47         2.30 o
   4  14  13         44.49         34.12         3.03 o
   1  15  13       1674.09       1693.82        16.52 o
   2  15  13         63.62         55.23         2.45 o
   0   0  14      19333.70      20623.77       338.02 o
   1   0  14          7.77          6.50         1.87 o
   2   0  14       3467.41       3595.53        64.45 o
   3   0  14         48.49         47.01         6.07 o
   4   0  14       6762.76       6431.30        94.57 o
   5   0  14        802.10        754.56         8.23 o
   6   0  14       5780.70       5425.23        46.79 o
   7   0  14        191.17        233.60         4.58 o
   8   0  14        846.43        874.81        15.16 o
   9   0  14        465.54        530.02         9.65 o
   1   1  14       1709.20       1673.75        16.10 o
   2   1  14          4.97          5.94         1.67 o
   3   1  14         50.04         53.91         4.93 o
   4   1  14        491.70        438.44         7.47 o
   5   1  14        242.53        235.62         3.01 o
   6   1  14        129.63        121.03         2.22 o
   7   1  14         58.10         53.90         1.70 o
   8   1  14        671.82        669.49         9.60 o
   9   1  14         11.76         23.68         1.67 o
   0   2  14        342.17        291.30         8.30 o
   1   2  14        338.22        361.20         5.03 o
   2   2  14         51.65         90.21         3.59 o
   3   2  14        530.13        576.71        13.27 o
   4   2  14        787.44        723.74        10.36 o
   5   2  14          1.27          2.53         0.90 o
   6   2  14        657.58        635.29         5.56 o
   7   2  14         13.96         13.39         1.19 o
   8   2  14        371.48        372.05         5.55 o
   9   2  14        157.34        168.32         6.07 o
   1   3  14       3391.98       3513.55        41.19 o
   2   3  14        332.32        296.18         6.14 o
   3   3  14        617.34        643.36        14.20 o
   4   3  14       4805.67       4657.16        49.54 o
   5   3  14         88.65         79.99         2.01 o
   6   3  14        381.22        351.40         4.53 o
   7   3  14         45.70         36.47         1.70 o
   8   3  14         22.81         27.12         1.91 o
   0   4  14       4390.83       4272.55        94.78 o
   1   4  14        278.45        298.59         6.82 o
   2   4  14       2934.34       2858.89        39.31 o
   3   4  14        729.48        744.73        12.51 o
   4   4  14        452.47        428.90         7.46 o
   5   4  14        341.93        323.50         4.68 o
   6   4  14        550.76        533.41         6.09 o
   7   4  14          2.96          8.65         1.27 o
   8   4  14          6.58          9.51         1.44 o
   1   5  14        203.10        253.30         7.76 o
   2   5  14          3.04          1.77         4.55 o
   3   5  14          0.65          4.33         1.91 o
   4   5  14        266.59        263.55         3.82 o
   5   5  14        210.91        221.42         3.52 o
   6   5  14        116.63        109.13         2.59 o
   7   5  14         39.98         38.30         1.92 o
   8   5  14        786.84        773.07         8.70 o
   0   6  14       1642.45       1646.85        40.94 o
   1   6  14        511.13        521.65        17.44 o
   2   6  14       1858.96       1853.82        25.37 o
   3   6  14       1219.93       1147.34        14.03 o
   4   6  14        223.69        204.49         3.68 o
   5   6  14        291.15        292.77         4.46 o
   6   6  14        361.59        388.12         4.90 o
   7   6  14          4.95          4.57         0.99 o
   8   6  14          2.36          1.98         1.54 o
   1   7  14        285.15        296.54         9.27 o
   2   7  14        661.88        611.39        11.14 o
   3   7  14       1071.74       1059.02        11.82 o
   4   7  14        394.99        331.59         4.99 o
   5   7  14         94.56        101.54         4.86 o
   6   7  14          6.89          5.86         1.05 o
   7   7  14        316.39        329.11         4.26 o
   0   8  14       2316.80       2246.32        36.49 o
   1   8  14        126.79        123.11         3.94 o
   2   8  14        932.91        839.78         8.93 o
   3   8  14        138.52        127.12         3.64 o
   4   8  14         23.78         20.55         1.45 o
   5   8  14        202.29        174.59         3.77 o
   6   8  14        184.76        170.81         2.85 o
   7   8  14         27.51         28.05         2.01 o
   1   9  14         19.08         34.03         2.17 o
   2   9  14         56.38         46.85         2.09 o
   3   9  14        786.76        715.69         8.04 o
   4   9  14        364.42        352.83         5.03 o
   5   9  14          0.61          1.68         2.18 o
   6   9  14        163.97        171.10         3.50 o
   7   9  14        205.08        192.05         7.63 o
   0  10  14       1565.00       1526.75        33.74 o
   1  10  14        475.02        474.76         6.54 o
   2  10  14        648.37        627.36         9.05 o
   3  10  14        330.30        318.24         8.88 o
   4  10  14         72.67         67.63         3.18 o
   5  10  14          6.48          4.47         2.37 o
   6  10  14         16.02         19.15         2.01 o
   1  11  14        697.22        709.28        11.71 o
   2  11  14        481.76        493.63        10.83 o
   3  11  14        209.20        194.62         5.13 o
   4  11  14        830.76        801.00        13.60 o
   5  11  14        183.79        165.24        15.16 o
   6  11  14          0.28         -0.76         1.61 o
   0  12  14        666.78        693.62        11.63 o
   1  12  14         53.82         52.44         2.75 o
   2  12  14        525.96        548.41         7.87 o
   3  12  14          1.84          3.61         1.44 o
   4  12  14        709.97        755.96        15.98 o
   5  12  14         29.70         30.53         4.17 o
   1  13  14         71.60         77.81         4.22 o
   2  13  14         71.15         77.73         3.12 o
   3  13  14         28.86         29.98         1.77 o
   4  13  14        199.15        208.96         4.46 o
   0  14  14         39.92         41.73         2.65 o
   1  14  14        134.19        136.29         2.95 o
   2  14  14         11.47         12.62         1.64 o
   3  14  14        204.35        193.03         4.90 o
   1  15  14         39.35         45.22         1.54 o
   1   1  15       3036.96       2753.69        32.89 o
   2   1  15        244.18        243.49         5.49 o
   3   1  15       1285.75       1200.49        22.78 o
   4   1  15        286.28        276.08         5.86 o
   5   1  15        113.32        111.10         2.37 o
   6   1  15        477.27        432.93         4.25 o
   7   1  15        162.63        143.13         2.90 o
   8   1  15        715.68        762.20        10.18 o
   0   2  15       2803.15       3272.29        57.36 o
   1   2  15        362.83        293.99         6.05 o
   2   2  15        645.56        547.80        10.34 o
   3   2  15       3392.87       3270.49        53.88 o
   4   2  15       2109.84       2083.01        24.15 o
   5   2  15        452.05        445.02         4.40 o
   6   2  15        740.09        690.98         6.39 o
   7   2  15       1480.48       1389.13        13.08 o
   8   2  15        207.17        198.35         4.38 o
   1   3  15          6.22         18.83         2.83 o
   2   3  15        156.17        136.90         6.51 o
   3   3  15        265.80        270.47         8.83 o
   4   3  15       1369.69       1355.69        16.97 o
   5   3  15        394.75        356.90         3.84 o
   6   3  15        343.27        354.63         4.87 o
   7   3  15          2.31          2.68         1.07 o
   8   3  15          5.28          2.58         1.15 o
   1   4  15         79.27        111.46         7.58 o
   2   4  15       2344.65       2351.58        39.67 o
   3   4  15        663.04        703.34        11.93 o
   4   4  15         83.07         88.87         2.49 o
   5   4  15       1156.91       1077.47        10.66 o
   6   4  15         26.10         27.72         3.16 o
   7   4  15         59.08         70.06         2.16 o
   8   4  15          6.94         11.85         1.39 o
   1   5  15       1706.62       1520.98        38.67 o
   2   5  15       1803.17       1824.80        26.75 o
   3   5  15        219.95        218.81         6.13 o
   4   5  15          9.63          9.11         1.34 o
   5   5  15       2582.47       2304.82        32.36 o
   6   5  15        169.44        190.35         3.27 o
   7   5  15       1225.30       1179.45        11.63 o
   8   5  15         58.02         64.74         1.99 o
   0   6  15       1249.83       1213.91        32.60 o
   1   6  15       1224.62       1255.38        21.81 o
   2   6  15       2862.58       2853.31        37.14 o
   3   6  15       3149.67       2953.75        27.74 o
   4   6  15         80.72         71.47         2.60 o
   5   6  15        270.90        294.86         4.72 o
   6   6  15       1458.70       1448.86        12.61 o
   7   6  15         48.20         44.89         1.83 o
   8   6  15        339.28        327.69         6.97 o
   1   7  15        188.63        255.38        43.22 o
   2   7  15        291.64        295.55         5.11 o
   3   7  15       1614.05       1610.20        16.62 o
   4   7  15          6.42         10.41         1.54 o
   5   7  15          0.67         -0.57         1.41 o
   6   7  15        135.25        156.01         2.91 o
   7   7  15         49.14         50.76         2.51 o
   0   8  15       2103.60       2136.89        27.64 o
   1   8  15          3.93          4.13         1.23 o
   2   8  15       6184.09       6058.45        58.69 o
   3   8  15        886.22        818.35        12.76 o
   4   8  15       1005.14        970.61        13.13 o
   5   8  15       1071.23       1050.37        12.28 o
   6   8  15       1065.55       1070.00        10.34 o
   7   8  15         18.61         15.70         1.75 o
   1   9  15       4516.07       4407.06        35.59 o
   2   9  15       1311.07       1349.77        14.92 o
   3   9  15         67.34         58.76         2.69 o
   4   9  15        198.71        201.69         4.83 o
   5   9  15        782.48        768.77        13.60 o
   6   9  15          1.89          3.34         1.15 o
   7   9  15        377.80        370.89         6.91 o
   0  10  15        790.47        791.58        21.23 o
   1  10  15        701.65        716.29        11.01 o
   2  10  15        731.93        696.06        11.60 o
   3  10  15        471.28        458.41         8.14 o
   4  10  15         27.84         30.85         7.96 o
   5  10  15          0.69          0.76         2.14 o
   6  10  15         13.83          9.10         2.14 o
   1  11  15        559.82        561.53         8.80 o
   2  11  15        235.74        215.40         5.69 o
   3  11  15         10.83         13.49         1.77 o
   4  11  15         98.86         97.81         4.53 o
   5  11  15        324.02        346.18         7.45 o
   6  11  15         22.25         18.79         4.17 o
   0  12  15        981.25       1015.61        15.66 o
   1  12  15        110.28        101.79         6.39 o
   2  12  15        268.20        246.66         5.46 o
   3  12  15        294.73        310.84         4.66 o
   4  12  15        171.63        180.62         5.28 o
   5  12  15         29.94         35.46         2.68 o
   1  13  15       1853.23       1915.65        22.72 o
   2  13  15        604.38        582.61         8.69 o
   3  13  15          0.24          0.23         1.56 o
   4  13  15        104.99        111.89         3.99 o
   0  14  15        118.82        128.14         3.79 o
   1  14  15         52.47         66.78         3.38 o
   2  14  15        282.74        269.94         4.91 o
   3  14  15          2.45          3.41         1.61 o
   1  15  15         50.35         52.32         3.03 o
   0   0  16         57.63         30.33         4.55 o
   1   0  16        924.55       1023.97        34.12 o
   2   0  16       1251.34       1107.00        29.57 o
   3   0  16          0.32         -3.03         3.03 o
   4   0  16          2.15         11.05         5.82 o
   5   0  16         15.87         14.40         1.62 o
   6   0  16       1086.37        980.66        12.80 o
   7   0  16          1.20         -1.52         1.52 o
   8   0  16          1.26          2.02         1.36 o
   1   1  16       2703.72       2704.38        48.29 o
   2   1  16         18.19         10.24         2.68 o
   3   1  16        418.83        435.29        11.52 o
   4   1  16         38.33         31.82         2.31 o
   5   1  16         76.85         76.96         2.12 o
   6   1  16        167.51        158.74         3.39 o
   7   1  16          9.51         11.09         1.26 o
   8   1  16        737.88        750.33         8.87 o
   0   2  16       2058.94       1989.00        58.38 o
   1   2  16         30.84         36.98         3.45 o
   2   2  16       3849.95       3997.50        63.80 o
   3   2  16         65.10         79.97         6.16 o
   4   2  16       1533.76       1498.81        13.60 o
   5   2  16        682.12        638.21         5.60 o
   6   2  16         74.34         77.35         2.71 o
   7   2  16        451.88        448.34         6.29 o
   8   2  16         89.15         80.63         2.57 o
   1   3  16        430.61        370.04         9.61 o
   2   3  16        932.28        881.55        17.69 o
   3   3  16        915.78        853.63        13.82 o
   4   3  16       1428.73       1372.45        10.07 o
   5   3  16         21.68         18.34         1.18 o
   6   3  16        130.92        136.87         4.89 o
   7   3  16        126.38        111.98         2.83 o
   8   3  16        595.65        609.22         8.10 o
   1   4  16         67.14         71.27         6.82 o
   2   4  16        301.38        298.16         8.83 o
   3   4  16         11.75          6.38         2.40 o
   4   4  16          5.40          5.93         1.35 o
   5   4  16        366.95        344.15         4.20 o
   6   4  16        311.13        306.83         4.80 o
   7   4  16         37.22         34.16         2.28 o
   8   4  16         69.08         76.69         2.38 o
   1   5  16        634.58        599.75        18.96 o
   2   5  16        639.80        624.28        11.01 o
   3   5  16       1605.93       1466.46        17.37 o
   4   5  16       1076.98        996.00         9.31 o
   5   5  16        369.07        344.06         4.50 o
   6   5  16          5.99          6.45         1.35 o
   7   5  16        815.95        801.70         8.36 o
   8   5  16          5.67          5.36         0.99 o
   1   6  16        265.79        247.18         7.65 o
   2   6  16        114.39        108.56         3.81 o
   3   6  16        365.38        369.71         5.17 o
   4   6  16         41.58         44.40         2.50 o
   5   6  16         49.41         51.43         2.51 o
   6   6  16        611.65        654.47         7.46 o
   7   6  16         92.74         93.95         2.39 o
   1   7  16       3152.94       3089.56        28.49 o
   2   7  16        728.08        657.76         7.87 o
   3   7  16       2483.47       2456.47        23.81 o
   4   7  16       3268.70       3065.85        29.22 o
   5   7  16        180.30        183.91         5.09 o
   6   7  16        237.52        259.14         3.98 o
   7   7  16        666.25        728.31         7.29 o
   0   8  16       2151.35       2109.88        31.28 o
   1   8  16         97.56        109.01         3.11 o
   2   8  16       1275.63       1258.26        14.61 o
   3   8  16         26.43         24.41         2.03 o
   4   8  16          1.04          2.38         3.55 o
   5   8  16         12.87         20.68         2.31 o
   6   8  16         87.86        106.96         2.51 o
   7   8  16          7.13          9.86         1.82 o
   1   9  16        156.00        159.68         3.69 o
   2   9  16        524.33        501.81         7.73 o
   3   9  16        250.21        249.79         7.94 o
   4   9  16         49.74         55.73         4.20 o
   5   9  16        111.37        123.31         5.07 o
   6   9  16          0.60          0.95         1.24 o
   0  10  16        215.98        253.24        10.62 o
   1  10  16        186.74        203.85         4.88 o
   2  10  16         39.66         45.96         3.48 o
   3  10  16        124.87        122.32         4.93 o
   4  10  16        640.02        665.48        11.98 o
   5  10  16        151.38        157.45         5.07 o
   6  10  16        866.22        914.52        14.45 o
   1  11  16        466.16        494.36         8.03 o
   2  11  16        279.36        279.42         6.03 o
   3  11  16        306.97        307.11         5.91 o
   4  11  16          5.09          4.55         3.03 o
   5  11  16         27.82         31.25         2.68 o
   0  12  16       2069.25       2129.41        29.67 o
   1  12  16          0.54          1.03         1.73 o
   2  12  16        450.15        448.37         7.92 o
   3  12  16          7.96         10.09         1.87 o
   4  12  16         27.15         27.47         2.37 o
   5  12  16         29.62         29.76         2.37 o
   1  13  16        517.12        529.60         8.03 o
   2  13  16         99.90        100.09         4.47 o
   3  13  16         46.44         40.70         4.55 o
   4  13  16          0.09          0.00         1.61 o
   0  14  16        610.95        648.84        10.20 o
   1  14  16          1.91          0.65         1.10 o
   2  14  16        196.66        208.09         4.74 o
   1   1  17        239.78        245.66        11.37 o
   2   1  17         87.02         88.72         5.36 o
   3   1  17       6594.76       6421.30       101.06 o
   4   1  17        147.42        138.14         3.28 o
   5   1  17       3684.09       3373.91        24.08 o
   6   1  17        340.72        322.23         4.19 o
   7   1  17        381.23        402.65         4.99 o
   8   1  17         14.42          9.96         1.44 o
   0   2  17        399.70        491.32        17.44 o
   2   2  17        115.94        130.17         6.15 o
   3   2  17       4960.41       4718.99        59.04 o
   4   2  17         85.54         85.53         2.30 o
   5   2  17        100.85         98.83         2.48 o
   6   2  17         63.04         43.06         1.81 o
   7   2  17        181.14        174.61         4.60 o
   8   2  17        130.78        132.08         2.98 o
   2   3  17        972.24        958.59        19.03 o
   3   3  17        910.61        899.35        14.59 o
   4   3  17       1483.29       1428.00        11.87 o
   5   3  17         40.02         34.12         2.08 o
   6   3  17        154.01        169.79         3.90 o
   7   3  17        307.36        284.65         4.27 o
   8   3  17         98.48        102.06         2.57 o
   2   4  17         12.62         11.58         2.68 o
   3   4  17       2644.74       2543.31        24.65 o
   4   4  17         56.83         61.19         2.23 o
   5   4  17          1.41          6.76         2.13 o
   6   4  17        124.82        104.69         2.90 o
   7   4  17          0.25          2.78         1.09 o
   8   4  17         35.71         36.32         1.58 o
   1   5  17       3524.46       3512.06        80.37 o
   2   5  17        945.39        939.96        13.44 o
   3   5  17        571.27        540.30         6.70 o
   4   5  17         63.65         55.52         2.38 o
   5   5  17       1215.90       1174.34        13.19 o
   6   5  17         57.08         50.96         2.64 o
   7   5  17          1.65          2.91         1.07 o
   8   5  17         17.53         26.82         1.42 o
   1   6  17       2047.64       2078.71        33.79 o
   2   6  17        248.44        224.59         4.21 o
   3   6  17        262.09        247.73         4.29 o
   4   6  17          8.16          8.94         1.79 o
   5   6  17        365.55        365.41         5.41 o
   6   6  17        114.78        113.50         3.24 o
   7   6  17       1252.55       1288.71        11.90 o
   1   7  17        626.53        644.17         7.72 o
   2   7  17        289.52        286.37         4.81 o
   3   7  17         23.23         26.22         2.15 o
   4   7  17         32.95         31.47         2.75 o
   5   7  17         15.26         13.68         2.32 o
   6   7  17          5.00          4.12         1.10 o
   7   7  17         12.51         19.88         1.31 o
   0   8  17        537.47        491.15        11.37 o
   1   8  17       1778.33       1735.03        16.53 o
   2   8  17         88.74        104.23         3.67 o
   3   8  17        122.51        121.92         3.91 o
   4   8  17         43.13         44.98         2.75 o
   5   8  17        199.41        191.47         4.78 o
   6   8  17          3.42          5.17         1.09 o
   7   8  17        411.80        369.83         6.91 o
   1   9  17       3451.72       3385.96        32.98 o
   2   9  17        144.46        141.12         3.98 o
   3   9  17          0.35          0.69         1.42 o
   4   9  17        129.31        108.46         3.53 o
   5   9  17        186.93        185.15        11.37 o
   6   9  17         26.91         25.26         1.84 o
   0  10  17         94.10        106.91         7.58 o
   1  10  17         26.52         26.99         2.21 o
   2  10  17         66.62         65.92         3.79 o
   3  10  17        947.55        918.57        36.39 o
   4  10  17          7.81          5.56         2.37 o
   5  10  17        231.47        257.67         6.15 o
   6  10  17          0.14          1.62         1.82 o
   1  11  17        608.25        618.68         9.60 o
   2  11  17         96.59         92.38         3.57 o
   3  11  17          6.25          9.01         2.37 o
   4  11  17        189.65        177.35         5.07 o
   5  11  17          5.54          2.65         1.90 o
   0  12  17          0.42         -1.26         1.52 o
   1  12  17         18.73         26.46         2.21 o
   2  12  17          1.23          2.05         1.56 o
   3  12  17        676.02        697.11        11.98 o
   4  12  17         67.46         71.69         3.45 o
   1  13  17        142.90        147.72         3.77 o
   2  13  17         24.24         23.43         2.01 o
   3  13  17        653.25        683.48        10.90 o
   0  14  17          6.51          7.41         1.36 o
   1  14  17          2.22          1.30         1.10 o
   2  14  17         21.91         25.59         1.82 o
   2   0  18         11.53          8.34         3.79 o
   3   0  18       3324.00       3222.60        46.04 o
   4   0  18        608.54        605.49        10.27 o
   5   0  18       5077.85       4919.06        48.29 o
   6   0  18         12.49         13.41         1.73 o
   7   0  18        979.10       1002.53        15.30 o
   8   0  18         39.86         37.03         2.37 o
   2   1  18       1154.44       1154.01        31.09 o
   3   1  18       3331.46       3186.60        32.11 o
   4   1  18          1.49          5.35         1.17 o
   5   1  18       2934.08       2805.94        21.88 o
   6   1  18        103.65        113.41         2.71 o
   7   1  18         83.55         78.79         2.24 o
   8   1  18        147.37        170.75         3.36 o
   2   2  18        468.67        479.19        16.68 o
   3   2  18        663.90        648.91         6.88 o
   4   2  18        487.61        464.09         5.66 o
   5   2  18         36.36         36.82         1.76 o
   6   2  18        409.38        390.62         4.54 o
   7   2  18        106.06        130.50         4.38 o
   8   2  18        294.49        288.34         4.23 o
   2   3  18       2584.67       2473.30        59.14 o
   3   3  18          4.26          9.77         1.14 o
   4   3  18        396.12        393.36         5.24 o
   5   3  18          0.41          2.29         1.05 o
   6   3  18        325.88        320.94         5.21 o
   7   3  18        370.08        376.19         4.97 o
   8   3  18        121.46        123.43         3.28 o
   2   4  18         69.91         68.36         4.19 o
   3   4  18        772.32        771.04         9.46 o
   4   4  18       2455.10       2411.71        20.64 o
   5   4  18        182.53        202.05         3.75 o
   6   4  18        445.60        469.76         5.95 o
   7   4  18          1.36          0.99         0.98 o
   8   4  18        141.69        174.00         3.21 o
   1   5  18        863.23        826.46        18.20 o
   2   5  18         30.07         33.09         2.27 o
   3   5  18       3415.01       3213.73        27.44 o
   4   5  18        989.28        921.31        10.64 o
   5   5  18       1315.25       1320.31        16.51 o
   6   5  18         23.02         17.17         1.49 o
   7   5  18        221.13        211.76         4.19 o
   0   6  18        534.76        494.36        15.16 o
   1   6  18        584.59        571.14        11.27 o
   2   6  18        525.29        514.23         7.49 o
   3   6  18       3531.25       3422.00        30.79 o
   4   6  18       1272.20       1233.53        13.71 o
   5   6  18        222.28        226.69         4.59 o
   6   6  18         55.18         53.18         2.26 o
   7   6  18          6.14          7.46         1.07 o
   1   7  18          3.72          4.79         1.51 o
   2   7  18        875.48        852.83         9.54 o
   3   7  18        862.13        832.07        10.90 o
   4   7  18        283.04        295.65         6.23 o
   5   7  18          7.90         11.44         1.21 o
   6   7  18        375.78        349.66         5.01 o
   7   7  18         13.63         12.75         1.16 o
   0   8  18        122.35        122.83         5.28 o
   1   8  18       1009.97        985.25        11.09 o
   2   8  18         28.80         22.37         3.06 o
   3   8  18        983.71        923.08        12.63 o
   4   8  18        420.26        419.54         8.46 o
   5   8  18         11.02          8.27         2.49 o
   6   8  18        873.16        950.77        11.59 o
   1   9  18         83.75         69.33         3.08 o
   2   9  18        566.35        622.73         9.24 o
   3   9  18        734.54        719.49        10.12 o
   4   9  18         28.92         33.97         2.10 o
   5   9  18        476.42        530.33        10.14 o
   6   9  18         22.54         15.92         2.14 o
   0  10  18          0.41          3.79         3.79 o
   1  10  18        154.68        149.87         4.32 o
   2  10  18        298.76        281.42         7.10 o
   3  10  18        102.55         94.77         4.55 o
   4  10  18       1266.90       1288.76        19.43 o
   5  10  18         47.93         55.94         3.41 o
   1  11  18        499.05        509.57         8.14 o
   2  11  18        315.27        325.70         7.10 o
   3  11  18         36.45         36.19         2.91 o
   4  11  18         50.17         77.66         9.10 o
   5  11  18          0.84          1.52         1.82 o
   0  12  18          9.06          8.38         1.95 o
   1  12  18         46.81         48.55         3.94 o
   2  12  18         69.80         89.79         7.96 o
   3  12  18          0.42          1.52         1.61 o
   4  12  18        179.09        214.51         5.69 o
   1  13  18        256.50        263.19         7.71 o
   2  13  18        251.43        264.90         5.82 o
   3  13  18          6.58          7.22         1.61 o
   0  14  18        857.29        897.73        16.68 o
   1  14  18         52.55         47.77         3.03 o
   3   1  19         65.53         71.73         2.47 o
   4   1  19        589.83        577.80         7.97 o
   5   1  19       1106.57       1024.76        10.96 o
   6   1  19         40.49         47.58         1.83 o
   7   1  19          1.45          2.31         1.06 o
   8   1  19         99.05        102.52         2.52 o
   2   2  19        131.71        125.11         6.82 o
   3   2  19       2529.18       2375.24        19.94 o
   4   2  19       1080.55        999.57         9.85 o
   5   2  19         13.02         12.03         1.31 o
   6   2  19        793.31        785.83         7.42 o
   7   2  19        135.40        153.12         3.05 o
   8   2  19          2.04          1.69         1.47 o
   2   3  19        428.21        428.64         6.54 o
   3   3  19        146.56        145.75         2.76 o
   4   3  19       1013.43       1005.02         9.12 o
   5   3  19         56.54         66.64         2.19 o
   6   3  19        121.67        125.39         3.69 o
   7   3  19        190.61        199.20         3.34 o
   1   4  19          6.81         14.41         3.03 o
   2   4  19       2205.39       2067.19        43.22 o
   3   4  19         54.29         57.92         3.05 o
   4   4  19        595.01        584.24         7.86 o
   5   4  19        725.60        701.93         7.64 o
   6   4  19        539.96        547.50         6.58 o
   7   4  19        172.83        178.35         3.17 o
   1   5  19        451.50        392.24        10.67 o
   2   5  19        843.93        800.80         9.34 o
   3   5  19       1948.38       1928.78        18.85 o
   4   5  19         93.31         92.81         2.49 o
   5   5  19       1356.69       1354.76        16.74 o
   6   5  19         77.74         87.78         2.68 o
   7   5  19        194.39        201.57         4.21 o
   0   6  19        344.19        301.01        11.37 o
   1   6  19        369.49        370.53         9.42 o
   2   6  19        854.75        809.34         9.45 o
   3   6  19          3.87          4.93         1.57 o
   4   6  19         57.76         52.39         4.84 o
   5   6  19          3.10          4.08         1.18 o
   6   6  19          7.52          7.91         1.20 o
   7   6  19        226.48        210.98         3.23 o
   1   7  19         37.93         51.42         2.69 o
   2   7  19         31.15         30.86         2.12 o
   3   7  19          1.91          2.76         1.87 o
   4   7  19          4.13          6.53         2.01 o
   5   7  19        228.09        220.38         3.90 o
   6   7  19         10.25          9.60         1.15 o
   7   7  19         38.24         37.25         1.82 o
   0   8  19       1684.65       1594.53        33.36 o
   1   8  19       1289.46       1273.79        13.76 o
   2   8  19       2464.54       2354.87        40.89 o
   3   8  19        776.79        761.20        17.32 o
   4   8  19        444.45        430.50         7.29 o
   5   8  19         98.76         98.28         3.82 o
   6   8  19        241.27        238.79         4.02 o
   1   9  19        287.56        290.64         5.41 o
   2   9  19        567.58        585.66         8.61 o
   3   9  19         22.61         19.99         1.87 o
   4   9  19        253.05        243.12         6.73 o
   5   9  19         92.63         96.84         3.99 o
   6   9  19         11.29         14.87         2.14 o
   0  10  19         95.46        108.18         4.35 o
   1  10  19         72.84         67.43         6.44 o
   2  10  19        726.04        747.18        12.73 o
   3  10  19         40.12         41.67         3.08 o
   4  10  19        130.22        142.70         8.34 o
   5  10  19         80.46         80.84         3.45 o
   1  11  19        275.46        288.24        11.59 o
   2  11  19         74.90         76.45         7.20 o
   3  11  19          1.37          3.03         1.82 o
   4  11  19        218.68        248.59         6.82 o
   0  12  19        234.57        230.93         5.69 o
   1  12  19         80.76         92.23         3.12 o
   2  12  19        170.67        180.29         4.74 o
   3  12  19        580.72        572.12        10.24 o
   4  12  19        290.36        332.10         8.34 o
   1  13  19         36.32         38.97         2.37 o
   2  13  19         83.32         89.98         3.08 o
   2   0  20         85.13        101.96         4.55 o
   3   0  20       3448.40       3325.54        59.14 o
   4   0  20          8.44          4.84         1.86 o
   5   0  20        144.11        135.74         5.71 o
   6   0  20       2947.13       2902.51        32.32 o
   7   0  20        653.47        649.35        10.56 o
   1   1  20          3.65          2.65         1.61 o
   2   1  20        168.77        154.11         3.78 o
   3   1  20         16.87         21.41         1.91 o
   4   1  20       1588.47       1557.37        15.17 o
   5   1  20        174.23        168.58         3.28 o
   6   1  20        449.15        438.27         4.87 o
   7   1  20          6.74          4.96         1.75 o
   0   2  20        839.08        758.22        17.44 o
   1   2  20         63.41         75.17         3.60 o
   2   2  20       2727.17       2604.65        27.57 o
   3   2  20          3.45          6.38         1.30 o
   4   2  20        271.59        273.53         4.24 o
   5   2  20          0.14          0.94         1.80 o
   6   2  20        519.91        553.53         5.56 o
   7   2  20          0.51          1.09         1.00 o
   1   3  20       4557.51       4376.73        64.27 o
   2   3  20         99.04        111.89         2.98 o
   3   3  20       1598.84       1499.06        14.27 o
   4   3  20       1038.41       1019.61        12.88 o
   5   3  20        186.12        181.49         3.89 o
   6   3  20        312.94        308.16         7.24 o
   7   3  20          0.17          3.00         0.96 o
   0   4  20       1019.26       1026.63        21.23 o
   1   4  20        730.66        712.98        18.88 o
   2   4  20       4092.56       4124.58        43.61 o
   3   4  20       1939.70       1933.21        25.75 o
   4   4  20        219.17        215.85         6.57 o
   5   4  20        481.93        496.02         7.07 o
   6   4  20        271.57        266.50         4.48 o
   7   4  20         33.86         33.03         1.79 o
   1   5  20          1.47          1.59         1.79 o
   2   5  20         24.71         21.52         2.55 o
   3   5  20        535.10        501.01         6.88 o
   4   5  20          4.68          6.93         1.14 o
   5   5  20          9.58         10.27         1.79 o
   6   5  20         46.78         41.34         1.99 o
   7   5  20         41.36         41.11         1.58 o
   0   6  20        652.11        587.20        26.54 o
   1   6  20         54.26         55.13         3.70 o
   2   6  20        187.16        201.77         4.45 o
   3   6  20         41.38         36.52         2.27 o
   4   6  20         77.20         73.58         2.74 o
   5   6  20         89.55         94.27         3.10 o
   6   6  20         54.47         73.53         2.16 o
   7   6  20        190.74        194.04         2.84 o
   1   7  20       1100.87       1036.48        15.73 o
   2   7  20         67.45         59.44         2.69 o
   3   7  20        207.54        204.33         5.22 o
   4   7  20          2.49          3.25         1.87 o
   5   7  20        688.92        686.41         8.09 o
   6   7  20        216.28        253.66         3.75 o
   0   8  20        283.97        255.12         7.20 o
   1   8  20        277.51        279.05         4.74 o
   2   8  20         20.90         21.93         2.49 o
   3   8  20        123.57        123.91         5.29 o
   4   8  20         40.09         46.16         2.75 o
   5   8  20          6.27          3.56         1.56 o
   6   8  20         82.63         83.19         2.36 o
   1   9  20        771.88        792.27        15.54 o
   2   9  20          9.84          9.95         1.87 o
   3   9  20        262.80        253.75         6.02 o
   4   9  20          4.11          4.55         2.14 o
   5   9  20        161.83        174.87         5.07 o
   0  10  20        127.17        140.40         4.48 o
   1  10  20        111.91        107.21         4.19 o
   2  10  20        554.51        588.23        10.56 o
   3  10  20        260.55        255.38         6.37 o
   4  10  20        285.62        290.81         6.69 o
   5  10  20        134.59        147.87         4.29 o
   1  11  20        217.02        232.60         5.82 o
   2  11  20        420.80        445.90         8.74 o
   3  11  20          3.87          6.28         1.82 o
   4  11  20        840.48        878.21        13.60 o
   0  12  20         38.62         36.39         2.52 o
   1  12  20         20.92         24.37         2.37 o
   2  12  20        345.69        359.57         6.91 o
   3  12  20          1.22          3.79         1.61 o
   1  13  20          0.42          0.76         1.52 o
   1   1  21       2887.19       2780.06        25.59 o
   2   1  21        422.28        390.39         5.57 o
   3   1  21       4887.17       4619.60        41.85 o
   4   1  21        778.64        783.32        25.35 o
   5   1  21         14.20         18.67         2.17 o
   6   1  21        172.73        166.43         3.39 o
   7   1  21          2.08          2.70         0.99 o
   0   2  21       1370.15       1392.64        19.84 o
   1   2  21         20.64         23.19         1.84 o
   2   2  21       2660.36       2555.94        27.42 o
   3   2  21        438.29        405.33         5.84 o
   4   2  21       2695.26       2672.24        24.05 o
   5   2  21       1005.01       1016.78        10.06 o
   6   2  21          2.68          4.24         1.18 o
   7   2  21         76.02         85.80         2.95 o
   1   3  21        126.07        124.77         3.34 o
   2   3  21       1890.70       1812.48        18.00 o
   3   3  21        384.76        370.33         6.24 o
   4   3  21       3758.91       3689.85        30.85 o
   5   3  21        429.15        430.20         5.32 o
   6   3  21        194.76        201.00         3.93 o
   7   3  21        954.03        984.46        10.41 o
   0   4  21        359.88        353.55         7.99 o
   1   4  21        171.60        162.01         4.41 o
   2   4  21         12.87         13.10         1.84 o
   3   4  21         42.31         41.86         3.08 o
   4   4  21        235.21        230.02         4.23 o
   5   4  21          2.77          3.53         1.21 o
   6   4  21       1231.37       1206.35        14.34 o
   7   4  21        681.91        742.88         9.30 o
   1   5  21        157.15        176.27         4.92 o
   2   5  21        239.00        232.19         4.37 o
   3   5  21          1.35          0.82         1.45 o
   4   5  21        263.66        280.25         4.16 o
   5   5  21        193.98        201.63         4.08 o
   6   5  21        106.38        130.76         3.03 o
   7   5  21        496.23        508.48         6.35 o
   0   6  21         88.79        125.95         5.69 o
   1   6  21         34.85         43.87         2.35 o
   2   6  21        336.41        341.92         6.79 o
   3   6  21        722.59        717.07         9.24 o
   4   6  21        489.43        478.30         6.45 o
   5   6  21        388.24        397.90         6.44 o
   6   6  21        770.30        863.13         9.48 o
   1   7  21        175.48        193.36         4.91 o
   2   7  21         41.17         44.76         4.16 o
   3   7  21        103.82        101.88         3.89 o
   4   7  21          5.38          7.58         1.87 o
   5   7  21          2.94          1.52         1.24 o
   6   7  21         17.70         22.99         1.53 o
   0   8  21         34.34         41.26         2.91 o
   1   8  21        128.37        123.21         6.17 o
   2   8  21         49.21         39.71         2.55 o
   3   8  21        234.90        239.44         5.22 o
   4   8  21        231.21        232.34         4.95 o
   5   8  21        704.22        713.92         7.74 o
   6   8  21        199.92        194.86         6.82 o
   1   9  21         87.08         87.49         4.19 o
   2   9  21         26.26         34.17         2.10 o
   3   9  21         69.19         70.84         3.99 o
   4   9  21        253.44        270.75         6.37 o
   5   9  21        367.19        390.14         8.72 o
   0  10  21       2120.35       2123.01        38.67 o
   1  10  21        286.39        294.22         6.56 o
   2  10  21        336.35        359.73        14.41 o
   3  10  21          3.83          7.28         1.82 o
   4  10  21          0.77         -1.90         1.90 o
   1  11  21        196.00        214.77         5.28 o
   2  11  21         72.58         74.95         3.45 o
   3  11  21          4.00          3.03         1.61 o
   4  11  21        198.32        172.87         6.07 o
   0  12  21        443.73        473.13         9.86 o
   1  12  21         17.38         13.17         1.82 o
   2  12  21        111.00        122.29         3.64 o
   0   0  22       1311.51       1333.70        27.30 o
   1   0  22        886.17        732.58        12.05 o
   2   0  22        633.58        629.26        17.44 o
   3   0  22       8727.14       8369.96       143.30 o
   4   0  22         21.06         21.22         2.52 o
   5   0  22        814.13        817.32        14.79 o
   6   0  22        949.55        975.95        12.31 o
   7   0  22          7.68          4.93         1.61 o
   1   1  22         64.12         66.77         2.54 o
   2   1  22         27.19         28.53         2.44 o
   3   1  22        263.29        250.03         4.40 o
   4   1  22        398.13        391.57         6.38 o
   5   1  22        640.39        632.64         7.06 o
   6   1  22         99.06        105.16         2.27 o
   7   1  22        322.77        347.17         6.59 o
   0   2  22        537.28        470.22         8.58 o
   1   2  22        195.06        213.94         4.51 o
   2   2  22        539.50        511.51         6.78 o
   3   2  22        475.35        460.97         6.34 o
   4   2  22         86.64         78.77         2.91 o
   5   2  22         47.39         52.92         2.02 o
   6   2  22         72.66         70.60         2.35 o
   7   2  22        117.65        138.95         3.34 o
   1   3  22        835.52        814.42         9.88 o
   2   3  22         47.43         36.63         2.12 o
   3   3  22        350.04        330.24         7.44 o
   4   3  22        673.82        663.80         7.89 o
   5   3  22       1533.42       1544.32        14.08 o
   6   3  22         26.97         31.12         1.88 o
   7   3  22        255.78        284.82         5.46 o
   0   4  22         20.84         24.77         3.08 o
   1   4  22       1589.60       1498.84        39.28 o
   2   4  22        238.55        237.65         5.18 o
   3   4  22        752.79        678.24        12.07 o
   4   4  22          3.33          6.55         1.33 o
   5   4  22         23.58         22.86         1.86 o
   6   4  22        197.03        198.04         3.75 o
   7   4  22        414.45        433.97         7.10 o
   1   5  22       1296.84       1275.06        25.39 o
   2   5  22        121.39        108.45         3.61 o
   3   5  22        647.70        657.95         8.27 o
   4   5  22          1.95          3.10         1.05 o
   5   5  22        281.91        282.86         6.68 o
   6   5  22         13.23         14.71         1.44 o
   0   6  22        144.56        111.84         5.69 o
   1   6  22        167.68        157.81         3.75 o
   2   6  22         22.80         33.86         2.04 o
   3   6  22          1.22          1.27         1.05 o
   4   6  22         24.17         27.14         1.67 o
   5   6  22         24.79         22.57         1.58 o
   6   6  22        181.17        189.98         3.28 o
   1   7  22       4062.33       4077.60        42.79 o
   2   7  22        265.61        261.33         5.66 o
   3   7  22        384.21        408.84         7.11 o
   4   7  22        116.83        112.45         2.72 o
   5   7  22         76.06         87.22         2.28 o
   6   7  22          2.62          2.43         0.74 o
   0   8  22         53.85         57.62         3.22 o
   1   8  22         11.01         11.69         1.64 o
   2   8  22          1.39         -0.83         1.56 o
   3   8  22         56.71         50.31         2.75 o
   4   8  22          4.44          3.31         1.72 o
   5   8  22         42.86         47.96         3.79 o
   1   9  22        809.65        881.05        18.96 o
   2   9  22          9.47          8.17         2.65 o
   3   9  22        515.23        590.78        10.68 o
   4   9  22          0.00          1.14         1.90 o
   5   9  22         89.13        106.15         6.82 o
   0  10  22        745.57        773.38        15.92 o
   1  10  22        191.38        207.75         6.82 o
   2  10  22        236.57        245.04         5.82 o
   3  10  22        422.08        478.66         9.48 o
   4  10  22          4.34          2.65         2.65 o
   1  11  22          7.87          6.82         2.27 o
   2  11  22         17.09         23.63         3.41 o
   3  11  22        215.49        218.37         6.82 o
   0  12  22         14.45         12.89         1.52 o
   1  12  22         12.97         13.65         2.27 o
   2  12  22          7.87          9.10         1.52 o
   1   1  23        109.98        125.66         3.21 o
   2   1  23        722.09        665.95         9.02 o
   3   1  23       1442.81       1421.91        14.77 o
   4   1  23         79.98         81.41         2.72 o
   5   1  23        165.43        174.93         3.47 o
   6   1  23          1.49          2.27         1.04 o
   7   1  23         34.46         38.73         3.41 o
   0   2  23       3683.51       3440.03        43.96 o
   1   2  23        597.92        589.67         8.46 o
   2   2  23        732.05        663.10        11.22 o
   3   2  23        339.29        316.30         5.06 o
   4   2  23        243.28        223.41         4.51 o
   5   2  23         25.13         30.37         3.08 o
   6   2  23        482.97        496.92         6.10 o
   7   2  23          6.29         12.16         1.95 o
   1   3  23        102.33        115.36         3.13 o
   2   3  23          4.63          6.71         1.36 o
   3   3  23          8.45         11.30         1.48 o
   4   3  23        880.83        888.85        11.17 o
   5   3  23          0.49          2.34         1.33 o
   6   3  23         34.34         40.48         1.88 o
   0   4  23        123.64        135.48         6.07 o
   1   4  23        244.61        220.84         5.03 o
   2   4  23         18.48         17.44         2.10 o
   3   4  23        120.09        120.91         4.26 o
   4   4  23         11.50         12.76         1.54 o
   5   4  23         79.95         78.56         3.64 o
   6   4  23        169.02        166.79         3.23 o
   1   5  23       1312.45       1205.65        14.45 o
   2   5  23        788.60        800.27         9.51 o
   3   5  23         62.62         53.52         2.35 o
   4   5  23        448.03        471.89         6.45 o
   5   5  23         76.11         83.43         2.57 o
   6   5  23        386.51        376.34         4.94 o
   0   6  23       1285.80       1318.98        58.38 o
   1   6  23         99.71        109.27         3.20 o
   2   6  23       1079.92       1015.16        11.28 o
   3   6  23        226.73        216.18         3.69 o
   4   6  23       1711.38       1716.05        17.19 o
   5   6  23        128.16        131.28         3.28 o
   6   6  23       1118.57       1141.04        12.90 o
   1   7  23        107.73        123.68         3.31 o
   2   7  23         60.24         69.69         2.50 o
   3   7  23          1.72         -0.81         1.09 o
   4   7  23         17.12         17.63         1.44 o
   5   7  23         14.42         13.87         1.18 o
   0   8  23         92.79         97.55        10.62 o
   1   8  23          0.01          0.29         1.16 o
   2   8  23        120.36        117.10         4.53 o
   3   8  23          3.09          3.54         1.75 o
   4   8  23        754.88        849.55        10.72 o
   5   8  23        254.90        263.10         9.10 o
   1   9  23        613.01        675.27        10.44 o
   2   9  23        503.57        536.06        12.89 o
   3   9  23          6.69          8.34         2.14 o
   4   9  23        354.44        402.60         7.45 o
   0  10  23         66.71         59.14         3.79 o
   1  10  23         50.38         48.87         2.65 o
   2  10  23         63.06         74.31         4.55 o
   3  10  23         19.40         18.94         2.65 o
   1  11  23        157.03        150.89         5.31 o
   2  11  23        140.00        145.58         5.31 o
   0   0  24       2005.28       1774.23        34.88 o
   1   0  24        371.24        315.45         6.97 o
   2   0  24       2192.20       2159.04        40.56 o
   3   0  24       1100.88       1083.49        21.99 o
   4   0  24        277.89        271.67         6.73 o
   5   0  24        178.60        164.00         4.91 o
   6   0  24       1550.47       1652.74        31.09 o
   1   1  24       1531.61       1370.14        13.83 o
   2   1  24        391.69        384.30         6.26 o
   3   1  24        637.41        613.13         8.89 o
   4   1  24          5.15          4.03         1.38 o
   5   1  24       1705.67       1675.69        16.49 o
   6   1  24         41.26         39.67         1.87 o
   0   2  24        852.51        750.21        23.13 o
   1   2  24         18.24         16.11         1.87 o
   2   2  24       1656.27       1633.91        16.47 o
   3   2  24        485.54        466.13         6.34 o
   4   2  24         17.08         18.08         1.58 o
   5   2  24        129.68        137.51         2.94 o
   6   2  24        172.72        175.46         3.81 o
   1   3  24        755.97        660.58         9.59 o
   2   3  24        419.88        405.74         5.95 o
   3   3  24        789.64        790.71         9.08 o
   4   3  24        104.79        114.59         3.73 o
   5   3  24        555.58        527.92         7.79 o
   6   3  24        106.06        121.96         3.14 o
   0   4  24          6.61          1.77         2.03 o
   1   4  24       1290.25       1215.95        13.38 o
   2   4  24       1014.72       1035.78        11.89 o
   3   4  24        815.04        816.13         9.67 o
   4   4  24        292.72        298.11         4.63 o
   5   4  24          0.66          0.76         1.61 o
   6   4  24         45.90         53.13         2.10 o
   1   5  24         29.54         14.11         2.63 o
   2   5  24         16.15         18.45         1.91 o
   3   5  24         18.17         20.76         1.57 o
   4   5  24        105.35        112.07         3.28 o
   5   5  24        236.93        234.58         3.90 o
   6   5  24         19.30         22.59         1.24 o
   0   6  24       2336.24       2267.05        32.60 o
   1   6  24        953.71        935.79        10.72 o
   2   6  24         30.51         33.78         1.95 o
   3   6  24        640.07        631.83         8.56 o
   4   6  24         75.15         87.10         3.02 o
   5   6  24         28.73         26.27         2.08 o
   1   7  24        205.79        212.81         3.91 o
   2   7  24        394.77        369.79         6.00 o
   3   7  24         41.84         36.94         2.10 o
   4   7  24        211.36        226.10         4.38 o
   5   7  24        159.27        181.53         3.50 o
   0   8  24         81.47         96.79         3.41 o
   1   8  24         80.24         85.68         4.65 o
   2   8  24         84.35         93.07         3.26 o
   3   8  24        450.07        448.74        11.29 o
   4   8  24          1.61         -0.38         1.61 o
   1   9  24        188.21        201.72         4.53 o
   2   9  24        297.91        291.91         8.34 o
   3   9  24         22.80         17.44         3.03 o
   4   9  24         26.99         29.57         3.03 o
   0  10  24        354.15        360.91         8.34 o
   1  10  24         86.66         92.81         2.91 o
   2  10  24          5.86         11.37         2.27 o
   3  10  24        236.47        249.45         6.82 o
   1  11  24        474.42        526.20        11.37 o
   1   1  25        565.59        517.36         7.95 o
   2   1  25        507.17        517.52         7.58 o
   3   1  25        878.13        843.62        11.11 o
   4   1  25        681.53        692.50         8.72 o
   5   1  25        128.73        137.33         2.96 o
   6   1  25         89.98        105.71         2.45 o
   0   2  25       1113.39       1088.06        20.85 o
   1   2  25          2.77          4.85         1.56 o
   2   2  25        308.74        282.14         5.03 o
   3   2  25         44.86         40.90         2.08 o
   4   2  25        250.96        230.25         4.09 o
   5   2  25          1.80          2.77         1.20 o
   6   2  25        453.36        467.60         7.99 o
   1   3  25         97.60         77.14         3.14 o
   2   3  25          2.49          5.75         1.44 o
   3   3  25        133.37        134.99         3.19 o
   4   3  25          0.21          6.57         3.51 o
   5   3  25          0.58          0.40         1.28 o
   6   3  25         59.78         66.17         3.27 o
   0   4  25        383.94        332.62         7.99 o
   1   4  25          0.01          1.39         1.75 o
   2   4  25        476.55        493.91         6.94 o
   3   4  25         60.35         68.79         2.58 o
   4   4  25        501.95        508.30         7.36 o
   5   4  25        117.93        124.05         3.39 o
   1   5  25        429.05        392.42         6.05 o
   2   5  25        428.37        442.37         6.28 o
   3   5  25        617.11        607.96         7.36 o
   4   5  25        151.28        152.53         4.44 o
   5   5  25        140.03        137.32         3.31 o
   0   6  25       1626.20       1569.80        25.02 o
   1   6  25         10.43          7.39         1.59 o
   2   6  25        864.78        905.86        12.69 o
   3   6  25          0.10         -0.95         1.20 o
   4   6  25        120.94        132.27         3.85 o
   5   6  25          0.18          0.16         0.70 o
   1   7  25        372.20        356.28         4.98 o
   2   7  25          0.79          2.33         1.16 o
   3   7  25         22.41         22.03         1.64 o
   4   7  25         32.12         40.00         1.83 o
   0   8  25       1184.49       1295.79        25.02 o
   1   8  25         14.97         22.42         1.89 o
   2   8  25        361.44        451.58        13.15 o
   3   8  25         58.90         63.90         2.52 o
   4   8  25          0.16         -0.76         2.27 o
   1   9  25        124.48        128.46         3.45 o
   2   9  25        289.34        291.77         5.28 o
   3   9  25        152.02        143.30         5.31 o
   0  10  25          7.89          3.79         1.52 o
   1  10  25          3.75          5.42         1.07 o
   2  10  25         33.97         38.67         3.03 o
   0   0  26       1074.16       1078.94        22.75 o
   1   0  26        755.63        725.01        12.05 o
   2   0  26         94.16         80.37         5.31 o
   3   0  26        387.11        393.88         9.10 o
   4   0  26         21.24         15.02         2.65 o
   5   0  26          1.96         -0.76         1.26 o
   6   0  26          2.27          1.52         1.52 o
   1   1  26        377.72        400.62         5.58 o
   2   1  26        168.92        159.88         5.80 o
   3   1  26         18.34         19.55         1.82 o
   4   1  26          0.03          3.10         1.20 o
   5   1  26         16.15         19.29         1.33 o
   6   1  26         50.80         45.49         3.03 o
   0   2  26        859.14        845.41        18.96 o
   1   2  26          1.95          3.27         1.71 o
   2   2  26          6.11          6.01         1.36 o
   3   2  26        239.19        251.47         4.15 o
   4   2  26        196.85        219.53         5.91 o
   5   2  26         25.24         26.20         1.48 o
   1   3  26       1264.36       1207.91        16.31 o
   2   3  26        240.00        237.55         4.96 o
   3   3  26        166.57        154.16         3.74 o
   4   3  26          1.65          0.48         1.31 o
   5   3  26         84.19         96.73         3.65 o
   0   4  26          8.92         14.72         2.52 o
   1   4  26        118.97        118.81         3.31 o
   2   4  26          7.01          2.61         1.42 o
   3   4  26        800.05        788.66         9.04 o
   4   4  26        207.39        233.70         5.68 o
   5   4  26          1.04          0.57         1.24 o
   1   5  26        291.27        309.10         5.27 o
   2   5  26        196.83        218.63         4.20 o
   3   5  26       1149.12       1258.77        12.88 o
   4   5  26         46.12         47.54         4.93 o
   5   5  26        401.30        419.63         6.18 o
   0   6  26         83.81         80.07         7.20 o
   1   6  26         34.22         33.85         2.11 o
   2   6  26         63.50         63.90         2.27 o
   3   6  26        154.41        168.69         3.74 o
   4   6  26        133.32        147.57         3.21 o
   1   7  26        136.59        143.80         2.94 o
   2   7  26        222.45        232.35         5.98 o
   3   7  26        407.60        445.24         6.29 o
   4   7  26          0.92          2.12         1.29 o
   0   8  26        304.93        304.80         8.34 o
   1   8  26        196.75        203.20         4.53 o
   2   8  26          0.26          1.21         1.52 o
   3   8  26         95.59         90.72         3.03 o
   1   9  26        785.82        748.72        10.44 o
   2   9  26         39.82         42.46         1.82 o
   0  10  26        857.27        852.99        15.92 o
   1  10  26         69.92         77.34         3.79 o
   1   1  27          1.14          4.80         1.31 o
   2   1  27         11.92         12.71         1.63 o
   3   1  27        499.52        508.32         6.76 o
   4   1  27        711.27        721.35         8.16 o
   5   1  27        492.59        522.44         5.85 o
   0   2  27         35.42         20.47         3.03 o
   1   2  27        616.95        535.20         6.95 o
   2   2  27          2.81          2.66         1.33 o
   3   2  27       1171.30       1143.62        13.75 o
   4   2  27        346.10        356.86         4.87 o
   5   2  27         22.41         23.57         2.69 o
   1   3  27        737.81        752.34         9.33 o
   2   3  27        258.78        254.15         4.55 o
   3   3  27        278.54        286.35         4.71 o
   4   3  27         25.88         29.29         1.61 o
   5   3  27        265.28        292.25         4.78 o
   0   4  27         52.08         42.65         6.82 o
   1   4  27         50.87         39.69         2.19 o
   2   4  27         27.56         28.51         2.00 o
   3   4  27        154.75        167.03         3.40 o
   4   4  27        228.51        244.53         4.58 o
   5   4  27         27.09         25.51         1.73 o
   1   5  27       1370.20       1344.63        14.88 o
   2   5  27        193.13        220.32         8.10 o
   3   5  27          0.80          2.45         1.47 o
   4   5  27         96.47        103.36         2.96 o
   0   6  27        837.13        874.92        15.92 o
   1   6  27         98.28        109.69         2.85 o
   2   6  27        154.98        138.76         6.61 o
   3   6  27          3.56          3.32         1.16 o
   4   6  27         46.58         58.14         2.27 o
   1   7  27        314.94        340.33         6.05 o
   2   7  27         33.95         42.86         2.60 o
   3   7  27         11.47         17.19         1.73 o
   0   8  27        172.84        181.97         5.31 o
   1   8  27        154.75        148.17         3.45 o
   2   8  27         55.02         53.83         1.95 o
   1   9  27       1317.75       1298.88        23.13 o
   0   0  28       1172.80       1246.51        25.02 o
   1   0  28        841.85        812.08        12.59 o
   2   0  28        724.04        749.13        12.57 o
   3   0  28        329.23        356.38         7.28 o
   4   0  28         26.25         29.65         2.37 o
   5   0  28        278.01        304.85         5.36 o
   1   1  28         35.52         44.48         2.06 o
   2   1  28        297.88        281.94         4.58 o
   3   1  28         71.20         69.90         2.74 o
   4   1  28        129.29        137.89         2.81 o
   5   1  28        160.86        161.39         3.45 o
   0   2  28        451.93        403.10         8.55 o
   1   2  28        167.56        169.01         5.52 o
   2   2  28        574.43        544.02         6.84 o
   3   2  28          9.68         10.07         1.41 o
   4   2  28        194.93        205.74         3.73 o
   1   3  28          3.17          4.48         1.41 o
   2   3  28        162.29        166.60         3.69 o
   3   3  28        207.03        206.60         4.92 o
   4   3  28          1.51          1.36         1.28 o
   0   4  28        108.13        102.38         4.35 o
   1   4  28          0.46          1.75         1.38 o
   2   4  28         62.01         71.62         3.61 o
   3   4  28        271.70        269.37         4.11 o
   4   4  28        340.76        352.97         5.52 o
   1   5  28         80.76        113.58         2.85 o
   2   5  28         76.49         80.36         2.41 o
   3   5  28         68.12         65.08         2.71 o
   4   5  28        142.40        144.94         4.68 o
   0   6  28        225.68        218.63         5.28 o
   1   6  28         10.34         10.36         1.86 o
   2   6  28         19.29         15.73         1.48 o
   3   6  28        143.48        158.16         3.50 o
   1   7  28        694.06        741.54        15.90 o
   2   7  28        252.05        285.18         6.63 o
   0   8  28        109.82        100.84         3.79 o
   1   8  28        173.09        175.36         3.45 o
   1   1  29        418.54        436.67         5.74 o
   2   1  29         85.37         81.68         2.72 o
   3   1  29        109.56        103.82         3.74 o
   4   1  29        205.22        212.24         3.28 o
   0   2  29       1583.00       1585.18        31.47 o
   1   2  29        108.29        121.97         3.25 o
   2   2  29       1133.49       1195.88        14.20 o
   3   2  29        425.68        439.25         6.06 o
   4   2  29         33.45         42.07         1.82 o
   1   3  29        146.85        132.07         3.35 o
   2   3  29         63.26         66.00         2.41 o
   3   3  29        109.55        110.33         2.85 o
   4   3  29        266.87        309.59         4.96 o
   0   4  29        673.75        660.19        20.47 o
   1   4  29         27.35         26.39         2.23 o
   2   4  29        461.71        477.62         5.98 o
   3   4  29         48.69         38.87         2.10 o
   1   5  29         90.40         92.42         2.41 o
   2   5  29        635.02        631.30         8.56 o
   3   5  29          1.63          2.92         1.16 o
   0   6  29          3.62          1.82         1.26 o
   1   6  29         23.04         20.94         1.42 o
   2   6  29          1.70          2.06         1.10 o
   1   7  29         73.13         63.27         2.37 o
   0   0  30         39.89         50.80         3.79 o
   1   0  30        138.37        141.75         8.72 o
   2   0  30         99.80         84.61         3.79 o
   3   0  30        359.12        363.34        13.65 o
   1   1  30        339.18        304.55         5.24 o
   2   1  30        294.19        373.23         5.20 o
   3   1  30         47.56         45.62         1.78 o
   0   2  30        479.06        464.45        14.79 o
   1   2  30          6.21          8.77         1.41 o
   2   2  30         37.55         52.98         2.63 o
   3   2  30          9.13         10.90         2.19 o
   1   3  30         55.33         59.27         2.74 o
   2   3  30        424.00        468.87         5.86 o
   3   3  30          8.27          5.32         1.54 o
   0   4  30       1451.34       1547.19        28.43 o
   1   4  30        105.16        104.51         2.62 o
   2   4  30        101.60        115.36         2.95 o
   3   4  30        396.79        427.13        10.66 o
   1   5  30        476.22        455.33        12.04 o
   2   5  30         13.23         15.70         1.16 o
   0   6  30        607.95        679.36        13.65 o
   1   6  30          0.91          1.77         0.88 o
   1   1  31       1427.02       1462.47        17.37 o
   2   1  31        166.48        183.35         3.59 o
   0   2  31         50.33         34.78         3.79 o
   1   2  31        202.00        218.82         3.83 o
   2   2  31         96.01         84.33         2.60 o
   1   3  31         21.97         27.45         1.54 o
   2   3  31         24.19         25.17         1.69 o
   0   4  31         41.92         40.23         2.37 o
   1   4  31         39.03         33.24         1.44 o
   0   0  32        220.53        256.28        10.62 o
   1   0  32         51.65         50.80         5.31 o
   1   1  32         46.46         50.44         2.20 o
   0   2  32        100.81        123.52         3.79 o
   1   2  32         61.97         54.80         4.78 o
                                                
